# Supplementary material for: De novo protein design of photochemical reaction centers
Source: Nat Commun. 2022 Aug 23;13:4937. doi: 10.1038/s41467-022-32710-5 (PMC9399245; doi:10.1038/s41467-022-32710-5)
Supplement: Supplementary file 4 — Source Data [file 41467_2022_32710_MOESM4_ESM.xlsx]

## Sheet: Figure 3b
This sheet contains source data for analysis of Figure 3b Monad (ZnP, above), Dyad (ZnP-Heme B, middle), and Triad (Tyr-ZnP-Heme B, below)
Wavelength (nm)	Monad_ZnP_1us	Monad_ZnP_3us	Monad_ZnP_10us	Monad_ZnP_30us	Monad_ZnP_70us	Monad_ZnP_100us	Monad_ZnP_300us	Monad_ZnP_700us	Monad_ZnP_1ms	Monad_ZnP_3ms	Monad_ZnP_10ms	Monad_ZnP_30ms
731.292	0.021178	-0.00089688	0.0176282	0.0106192	-0.000475	0.00076956	0.0136434	-0.026668	0.012117	-0.014592	0.0092572	0.0073996
730.877	0.04803	-0.032372	0.0150994	0.023648	-0.024042	0.0193784	0.030826	0.023534	-0.051982	-0.026672	-0.031492	0.008128
730.462	-0.0178482	-0.0084532	0.02727	-0.0122934	-0.0052726	0.0095666	-0.0123808	-0.0092496	-0.00126524	0.024914	-0.0144864	0.0110574
730.046	-0.014484	-0.0170932	0.005379	0.006031	0.007396	-2.1514e-05	-0.00113272	-0.00135326	-0.0030416	0.02089	0.0089258	0.022128
729.631	0.023382	0.0191484	-0.0092178	-0.00391	-0.0054344	0.0044686	-0.0106608	-0.023598	0.029034	-0.0040542	0.0029794	-0.002759
729.216	-0.0131748	-0.040484	-0.0180474	-0.028522	0.0069284	0.003704	-0.0143646	0.0144158	0.0180968	0.017271	0.0055772	-0.0066684
728.8	0.0016392	-0.0156782	-0.0038386	0.0123388	0.0031926	-0.0087232	-0.0045334	-0.00103174	-0.0011063	0.0025366	0.006902	0.01617
728.384	0.0103198	-0.0150118	0.017346	0.0135142	0.00142284	-0.0046344	-0.00181784	-0.0008095	0.0071414	-0.0036162	0.0085588	0.0020162
727.968	0.0065122	0.0099078	-0.0080962	-0.0112944	-0.0042832	0.014954	-0.0031876	0.00719	0.00162026	0.015635	-0.00188558	-0.00138892
727.552	0.00071766	-0.00192368	-0.0107114	0.0010848	-0.008017	-0.0164394	-0.0079834	2.2984e-06	0.0050964	-0.0079076	0.00044342	0.002168
727.136	0.0009123	0.0093742	0.0046066	0.0020288	-0.0085328	-0.00027594	-0.0096734	0.0040538	-0.00094886	-0.0050556	0.00136808	-0.005503
726.72	0.0066154	0.0026008	-7.3876e-05	0.0108416	0.022106	0.0065516	-0.0089882	-0.006722	0.0089434	0.0053204	-0.019741	0.0147858
726.303	-0.0027772	-0.0115218	-0.0128818	0.020368	-0.00135568	0.0042576	-0.0049492	-0.0036532	0.0080238	-0.0032684	0.0197894	-0.0109198
725.886	0.020684	0.0139542	0.025	0.00113176	-0.0076188	-0.00152996	-0.0199156	0.0119726	0.0038316	-0.000125824	-0.0094832	0.0064852
725.47	0.0155728	0.0023404	-0.000122962	-0.0043096	0.009632	-0.0170822	-0.0098164	0.01746	0.0193686	0.0030332	0.0115214	0.02076
725.053	0.0162868	-0.0022446	0.0010736	0.0055804	-0.023286	-0.00022254	-0.0109216	-0.007364	0.0113878	0.0119948	-0.0152106	-0.0064584
724.636	-0.0052932	-0.0180018	-0.022734	0.030402	0.0025122	0.0055294	-0.0059804	-0.00088732	0.021672	-0.00379	-0.0130006	0.0027422
724.218	-0.003224	-0.0055844	0.0020512	-0.0044948	-0.015037	-0.0144444	0.0066708	-0.0071906	-0.0027722	-0.0070446	0.0024426	0.024836
723.801	0.0180746	0.010468	0.010912	-0.04078	-0.00072092	-0.0070392	-0.0080176	-0.015995	0.023944	-0.0042656	0.0108446	-0.00168532
723.383	-0.0120352	-0.056658	0.024606	0.025088	-0.0144932	-0.028056	-0.053082	-0.0168092	0.0426	0.011257	0.0102412	0.0142236
722.966	-0.0101514	-0.021002	-0.03623	0.089376	-0.020654	-0.034148	-0.027224	0.020354	0.046948	0.0023798	-0.052732	-0.025046
722.548	-0.076798	-0.3242	-0.175572	0.172122	-0.042114	-0.0045182	-0.5306	-0.0085688	-0.0115656	-0.26846	-0.097098	0.15863
722.13	-0.42784	0.139202	-0.052466	0.080332	0.29094	-0.078402	-0.40412	0.2269	0.55908	-0.141538	0.24576	0.23674
721.712	0.6099	-0.096264	-0.100986	0.180644	-0.34628	-0.120902	-1.12254	-0.2203	0.99646	0.78674	0.23538	0.34208
721.294	-0.4946	-0.033898	-0.28448	0.10977	-0.75068	-0.63516	-0.81134	-0.79264	0.48974	-0.120892	0.065254	-0.76312
720.875	-0.055592	0.03503	-0.28268	0.89568	0.22484	-0.76568	-0.27066	-0.042914	0.1301	-0.59766	0.10786	-0.36452
720.457	-0.2167	-0.47604	-0.07028	-0.15822	0.59778	-0.067426	0.96362	0.031058	-0.170924	0.021152	0.30676	0.55314
720.038	0.53436	0.94892	0.7164	0.30068	0.10659	-0.4921	0.6085	-0.41816	0.78574	-0.123296	0.4263	-0.132108
719.619	0.47744	0.31492	0.36338	-0.76096	-0.5329	-0.0176668	-0.3158	-0.2022	0.184224	-0.060888	-0.28062	-0.54044
719.2	-0.41552	0.69696	-0.67624	-0.28468	0.087074	-1.1201	0.4636	0.006092	0.3703	0.39414	-0.4786	0.33426
718.781	0.83274	-0.8254	-0.23942	0.23296	-0.0095752	-0.092744	-0.117738	-0.70846	0.059774	-0.55262	-0.20854	0.46642
718.362	-0.110198	-0.46514	0.169386	0.07422	-0.122048	0.50798	-0.477	0.33438	0.073412	-0.06429	-0.151996	-0.5149
717.942	0.049798	0.0199042	-0.018522	-0.10429	-0.145686	0.006421	-0.0108776	-0.035286	0.0051334	0.048072	0.00101088	0.0999
717.523	-0.0071004	-0.02042	0.0153398	0.032638	-0.0192308	-0.008987	-0.0112502	0.021976	-0.032322	0.0117424	-0.031058	0.0182116
717.103	0.023214	-0.029182	-0.0128858	-0.035586	-0.0070328	0.0052752	-0.0178156	-0.048574	-0.049882	-0.0052268	-0.025412	0.0162682
716.683	-0.0179976	-0.035546	0.0138476	0.005055	-0.0107984	-0.024744	-0.0029042	0.0020782	-0.00092648	-0.016861	-0.0142114	-0.023336
716.263	0.0038836	-0.0057548	-0.0176386	0.0073744	-0.0154276	0.02388	-0.0121778	-0.003345	0.0113676	-0.021434	-0.0166602	-0.032724
715.843	-0.0105408	-0.0106612	0.0027668	-0.026976	-0.0156448	-0.00145082	0.0074236	-0.022446	0.014175	-0.0046832	0.015236	0.00144514
715.423	-0.00060842	-0.011328	0.0025318	0.0035422	-0.0055778	-0.0046558	0.0058946	-0.0046662	0.0079986	0.013523	-0.0117758	-0.004141
715.002	-0.025274	0.0143766	0.0167422	0.0078628	-0.022052	0.0063102	-0.0079788	-0.0049176	0.0116164	-0.004318	0.00801	-0.0155684
714.582	-0.0104762	0.0102408	-0.0032552	-0.0021996	0.00088208	0.0080026	0.000178024	-0.009166	0.014273	0.0080416	-0.0137456	0.00119068
714.161	-0.0046688	0.0055718	-0.0107528	0.0048588	0.0095038	0.0014581	-0.002129	-0.0189998	0.0016923	-0.0055446	-0.0112316	-0.008535
713.74	0.00086364	0.00117334	0.004364	-0.0052838	-0.0081158	-0.00178034	-0.026196	-0.00130582	0.021916	0.0027304	0.0061118	-0.0088422
713.319	-0.008716	0.00160824	0.0038476	-0.00095026	0.0088442	0.0011501	0.0078324	-0.0170386	0.012945	0.007826	-0.0021568	-0.00177794
712.898	0.0039704	-0.0165254	0.00011045	-0.0092588	-0.0063496	-0.0113922	0.0067112	-0.00187408	0.011033	-0.009649	-0.0176374	0.020036
712.477	0.0027286	-0.0038512	-0.0098208	0.011736	-0.0093046	0.0061554	-0.0107086	-0.0107126	-0.0020528	0.0061264	0.0086868	-0.0066752
712.055	-0.009999	-0.0071902	-0.005722	0.0143606	-0.00074308	-0.0084862	-0.0063016	-0.0032182	-0.00214	-0.00056694	0.0052734	-0.00193538
711.634	0.004088	-0.0086478	0.0077602	0.0137882	-0.0079962	-0.012707	0.0021196	-0.0074988	0.0119912	0.0021246	-0.00419	0.0123364
711.212	0.0066534	-0.0021616	0.0018433	0.004217	-0.0127192	0.0104892	-0.0035366	-0.0084862	0.002721	-0.0124174	-0.0091226	0.0115996
710.79	0.0059892	-0.0152368	0.0031206	0.0076898	-0.0155556	-0.0052848	-0.00065626	0.0053622	0.02037	0.0057048	-0.0020926	-0.0006798
710.368	-0.0106116	-0.00122518	0.021772	-0.0147778	-0.006342	-0.0059778	0.021032	-0.009285	-0.00071202	-0.006924	0.0039548	-0.0054488
709.946	0.010533	-0.0185756	-0.0068462	-0.00116622	-0.009728	0.0080014	0.0046324	-0.0041288	0.005336	-0.0058952	-0.0021774	-0.003669
709.524	-0.0049148	0.00044982	0.011748	0.002499	-0.0067376	-0.0059074	0.0020404	0.006632	0.008988	-0.0195444	-0.00197776	0.022188
709.101	-0.0034106	0.0125522	0.0100466	-0.002437	-0.0182088	0.0108046	1.73664e-05	-0.0134198	0.0097086	-0.0068676	-0.009819	-0.023638
708.679	-0.0024264	0.005277	-0.0102848	0.0131148	-0.006177	-0.0030576	0.0092844	0.0060352	0.0055582	0.0067928	-0.009239	0.007906
708.256	-0.0021176	-0.00054944	0.01178	-0.0060018	-0.0121116	-0.006992	0.0058132	-0.0047064	0.0064028	0.0072458	0.0142186	-0.006397
707.833	-0.00062562	0.0067364	0.020714	-0.0070422	-0.02353	-0.0099936	0.0042174	-0.0044512	0.0187762	-0.0094998	0.0028656	-0.0054126
707.41	-0.007918	-0.0055378	0.03052	0.0103644	-0.0045364	-0.0025266	-0.0032114	-0.015544	-0.0095526	-0.0182706	0.0072858	-0.0052218
706.987	0.0036968	-0.0050172	0.0127548	0.0066658	-0.0030006	0.009987	0.015736	-0.012205	0.0032478	-0.0101318	-0.0089512	0.022414
706.563	-0.0122914	-0.0059976	0.0158016	-0.0115486	-0.017931	-0.00100512	0.0030142	0.00064772	0.009446	-0.0284	-0.0023222	-0.00179622
706.14	0.00059328	-0.02699	0.0165206	0.0118692	-0.0112574	-0.0162944	0.0084446	0.00116792	0.0054492	0.0053674	0.0156354	0.0121954
705.716	0.0082996	-0.0106492	0.0070904	-0.0018383	-0.014588	-0.0083968	-0.0027102	-0.0055154	0.0139642	-0.0120718	0.0125468	-0.0152724
705.293	-0.0133688	0.0208	0.020338	-0.00162326	0.00182644	0.00125076	-0.0011128	-0.0057426	-0.0191014	-0.0116854	-0.0127508	-0.0051164
704.869	0.0067444	-0.0175554	0.0169978	0.00033766	-0.0118086	0.00155528	0.018252	0.00151904	0.0091524	-0.0043272	-0.0062972	0.0073384
704.445	0.0104576	-0.011226	-0.0159896	0.0046944	0.0077014	0.0115678	-0.00112754	-0.0191478	-0.0031562	-0.0043698	0.0137084	-0.0064602
704.02	-0.0047788	-0.0028724	0.0039404	-0.00138242	-0.0180796	0.0128384	0.0078782	-0.00120864	-0.00117038	0.0085688	-0.0074674	0.0079834
703.596	0.027764	0.0077906	0.0056118	-0.0134348	0.0097176	-0.010512	-0.0137714	-0.0045862	0.024742	-0.0067322	0.0089318	-0.00944
703.172	-0.00124292	-0.0096032	0.025294	-0.0102718	0.0037934	-0.0068892	0.0122956	-0.0089308	0.0069798	0.0011809	-0.0116202	-0.010734
702.747	0.0024114	-0.0112856	-0.00368	-0.0077612	-0.0184958	0.0068366	0.0127036	-0.020438	0.015008	0.0057274	-0.01016	-0.0108862
702.322	0.0076024	-0.0088458	0.0031554	-7.14e-05	-0.0081898	0.008836	-0.002255	-0.009743	0.0045974	0.0023214	0.0197204	0.0053058
701.897	-0.0040732	-0.0087022	-0.0026908	-0.0077296	0.000599	0.0014491	-0.005797	-0.0036326	-0.0044492	-0.013811	-0.0023308	-0.002421
701.472	0.008821	-0.0182462	0.0010442	0.0139938	-0.021308	-0.0059266	-0.0083316	0.0063204	0.0045736	-0.0033822	-0.0022178	-0.0137536
701.047	0.0044166	-0.0174654	-0.008375	-0.00156332	0.0020776	0.0133832	0.0100938	0.0064978	-0.000143492	0.0037498	0.0032508	0.009556
700.622	0.0101604	0.0031842	0.0063176	-0.0038574	-0.0147528	-0.0020072	-0.004236	-0.0053948	0.0149502	0.00055898	-0.0134564	0.0084466
700.196	0.00528	0.004752	0.005147	0.0098656	-0.0027894	-0.0066204	0.0028722	-0.00054916	0.0076144	0.0062498	0.0159328	0.009259
699.771	0.0139344	-0.00101496	0.0110634	-0.0116442	0.0091234	0.0161676	-0.0134324	0.0006999	0.0111272	-0.0059998	0.00054046	0.0022576
699.345	0.0148748	-0.00106688	0.0048458	0.0044478	-0.0077966	-0.0079038	0.00131172	-0.006366	0.0053196	0.0081418	-0.0094484	-0.0100004
698.919	-0.00130312	-0.0045286	-0.0076604	0.0078384	-0.00817	-0.0054938	0.0078428	0.0061556	0.0038396	0.0059142	0.0148136	-0.0061844
698.493	-0.00084524	-0.0114338	-0.00020876	-0.00187032	-0.0019574	-0.0004015	-0.0024962	-0.0060078	0.0069414	-0.006491	-0.0139996	0.002247
698.067	-0.00141096	-0.0075944	0.0032144	0.0078	-0.0087106	-0.0101068	-0.0053682	0.00035076	-0.0039458	0.0038544	-0.0113452	-0.002104
697.64	0.0022038	-0.0088526	-0.00121134	-0.0003923	-0.0156166	0.0153024	0.0034164	-0.00100318	0.00927	0.0082944	-0.00162442	0.002864
697.214	-0.0054226	0.006965	0.0028686	0.0171824	0.0069662	0.0110854	-0.007774	-0.0176856	0.0077806	-0.00121528	0.0074024	0.0030642
696.787	-0.00199556	-0.0054516	0.0045666	0.0035132	-0.011727	-0.008476	0.0048956	-0.0066272	0.0081688	0.0039748	-0.0128932	-0.0033984
696.36	0.0140086	-0.0034422	-0.0067988	-0.0034134	0.002646	0.0022984	0.010812	0.0054466	0.00708	0.0023992	-0.006973	0.0093754
695.933	-0.00049902	0.009294	0.0145564	-0.0076678	0.0038178	0.0104426	-0.007087	-0.013057	-0.006446	-0.0054724	-0.00145416	-0.0026028
695.506	0.0134114	0.007494	-0.0118504	0.004228	-0.0099272	-0.00148002	0.0039872	-0.005222	0.008428	0.00082242	-0.00061324	0.00060144
695.079	0.00161182	-0.00827	0.00023864	-0.0089868	-0.0052702	0.0027118	-0.00165996	-0.0046288	-0.0086564	0.0085084	0.0028684	0.00111458
694.652	0.0038728	-0.0095828	0.0023288	0.0037234	0.0073012	0.0046094	-0.0029504	-0.00184618	0.008213	0.0051556	0.0044078	-0.0026068
694.224	-0.00180954	-0.005105	-0.0024194	-0.0065082	0.0030746	-0.007282	0.0003252	-0.00113002	0.0123074	-0.0050524	-0.0038778	0.0107562
693.796	0.0071214	0.0026006	0.00025106	-0.00164792	0.00655	-0.0071042	-0.0063212	-0.0088148	0.0103954	-0.0083072	-0.0097482	0.0025474
693.369	-0.0050604	-0.0040118	0.0041358	-0.0049666	-0.0040446	0.00175536	0.003031	-0.0020248	0.005458	0.0038086	-0.0022224	0.002842
692.941	0.0057972	-0.0007499	-0.0063612	-0.00184626	-0.0027992	-0.0069548	0.0067576	-0.0125834	0.00075198	-0.0035748	-0.0068656	-0.0035448
692.512	0.0186366	-0.0048804	-0.0026992	0.005245	-0.0042414	0.0015733	0.0050462	-0.00601	0.0038442	0.00093528	0.00594	0.0034244
692.084	-0.0024376	-0.0140998	0.0117572	0.0043038	-0.00092288	-0.003611	-0.0112266	-0.0073444	0.0150964	0.0070582	-0.0071812	0.0077516
691.656	0.0074192	0.0029994	-0.0072688	-0.0084116	-0.0049502	-0.00024792	0.0042422	-0.0065308	0.004417	-0.006634	0.0073464	0.003213
691.227	0.0033834	0.0071816	-0.0026362	0.0002846	0.0022304	4.014e-05	0.0076008	-0.0024222	0.00147434	0.00082994	-0.0067422	-0.0073204
690.799	0.0103594	0.00088356	0.0021246	-0.00249	-0.0067782	-0.0082418	0.0062356	-0.0056888	0.0099616	0.0076828	0.00109	0.00018555
690.37	0.00078346	-0.00032114	0.019068	-0.0021596	0.0068354	-0.0051228	-0.0029072	0.0071176	0.0072762	0.007107	0.0047082	5.469e-05
689.941	0.00028292	0.0061768	0.0029362	0.0097584	0.002631	-0.011548	-0.00171846	-0.0083118	0.0035604	-0.004471	-0.0051928	-0.0032472
689.512	0.0094376	0.00124354	-0.00041396	-0.0113188	-0.0022244	-0.00102712	-0.0056386	-0.0061916	0.0036624	0.0048894	-0.0064334	0.0142392
689.082	-0.0002057	0.002417	0.0100642	-0.0032274	0.00318	-0.0036172	-0.0058532	-0.0152978	-0.0090056	-0.00060086	-0.0067682	-0.00096222
688.653	0.0044642	-0.00138548	0.00081888	-0.0044806	-0.008822	-0.0108512	0.003842	0.0069994	0.009778	0.00110488	0.0042144	0.0123468
688.223	0.0071864	-0.0020836	0.0084422	-0.00025144	-0.00101956	0.000176874	0.0031284	-0.0019008	-0.00024892	0.0022874	0.00135876	0.0081778
687.794	0.0056838	-0.0070576	0.0048594	-0.00078186	-0.004499	-0.00077542	0.0021406	-0.0028198	0.00036432	0.00142198	-0.0035254	-0.0034368
687.364	0.00097308	-0.00236	0.0087518	-0.00188778	-0.0071902	-0.00101226	0.0055112	-0.0074514	0.00098344	0.00099354	0.0040812	3.3236e-06
686.934	0.0047286	0.00022942	0.0083954	0.00168372	-0.00112838	-0.0095146	-0.00141706	-0.0063598	0.0022604	0.0040578	0.005543	-0.0007131
686.504	0.005279	0.0006651	0.0082712	-0.0050222	-0.0025074	-0.0085108	0.005857	-0.0030024	0.0025788	-0.0040244	0.00196174	0.00175228
686.073	0.005578	0.0069754	0.0026648	-0.0037536	0.0027524	-0.000197794	0.0043966	0.00115138	0.00147754	0.0059456	-0.00199596	0.002679
685.643	0.0043574	-0.003078	0.00089414	-0.0026366	0.0036028	-0.00193248	0.003166	0.0055584	-0.0024262	0.00145276	0.0067438	0.0027866
685.212	0.010189	-0.003254	-0.0018439	-0.0026608	-2.8162e-05	-0.006833	0.0016509	-0.0064062	0.006815	0.0059642	-0.0078912	-0.00414
684.782	0.0025918	0.0056216	0.0059454	-0.0018014	-0.0023498	0.00012508	0.0026136	0.0063792	0.0036378	0.0065426	-0.004305	0.0055164
684.351	0.0055024	-0.0081448	0.0051398	-0.008975	-0.0058398	0.000109226	0.0034646	0.00036298	-0.006594	-0.0081338	-0.0047612	-0.00112246
683.92	0.0051362	0.00123004	0.0047744	-0.0035062	-0.00070934	0.003874	0.00149726	-0.006045	0.0021598	0.0055056	-0.00015601	-0.0045272
683.489	0.00192634	-0.0032286	0.00065652	-0.0025162	-0.00056932	0.00160256	0.0046116	0.00183326	0.0069498	0.0068062	-0.005237	0.0042022
683.057	0.0055138	0.0057392	0.00178874	-0.0082316	-0.00381	0.00113068	-0.00145494	0.0023478	0.0070518	-0.00083514	0.004073	0.0024798
682.626	0.0048434	-0.0024762	0.002146	-0.0038354	-0.0020044	-0.0031046	0.0187206	-0.00067976	0.0021188	0.0033166	0.00129758	0.00081452
682.194	0.005389	-0.0038298	-0.0037286	0.00034068	0.00086264	-0.0024926	0.0019962	-0.0032632	0.00492	0.005601	0.002271	0.0025816
681.763	0.00091814	0.0034444	0.007507	-0.003377	0.000486	0.002897	0.00181858	-0.0034906	0.00163496	0.00185192	0.0033454	0.0061232
681.331	0.0032822	-0.005014	-0.0038592	4.7636e-05	-0.008599	-0.00180144	-0.00092124	0.0055434	0.0026838	0.0030096	0.0039008	0.0039836
680.899	0.002964	0.00153842	0.00217	-0.0065298	-0.005866	0.00176098	0.0053164	-0.0043726	0.00020468	0.0055748	0.0005243	0.0028836
680.467	0.0052872	0.00172996	0.00162702	0.000180204	-0.00191266	-0.0039548	0.00154502	-0.000116668	0.0037112	-0.0020096	0.00128638	0.00082982
680.034	0.00086446	0.0088514	-0.00083398	-0.0036832	-0.00178842	0.0032762	0.0062396	0.00018333	-0.00032342	-0.00049362	0.00039202	0.0010229
679.602	0.0054924	-0.0049324	0.0025866	-0.00185436	-0.004202	-0.0028828	-0.0026278	-0.0009263	0.000180276	-0.0039584	-0.0023348	0.0041716
679.169	-0.00158812	-0.000166314	0.0045786	-0.0040576	0.0031474	0.0032942	-0.00063994	6.6356e-05	0.00066844	0.0028106	0.00126096	0.00041166
678.737	-3.6698e-05	-0.0025236	-0.0050184	0.0038368	0.00151276	-0.00069382	-0.00047852	-0.0055558	0.00142838	-0.0054876	-0.00171002	0.00148616
678.304	0.00147858	0.0007369	0.0052292	-0.00021754	0.0053576	0.0042398	-0.00074378	-0.0083046	0.000103512	-0.00145278	-0.0037962	-0.00038088
677.871	-0.0033374	-0.0031258	-0.0006354	0.0055344	-0.004236	-0.00177852	0.00062486	-0.0036482	-0.00142186	0.00144556	-0.000109446	0.005458
677.438	0.00053296	-0.0053784	0.0015432	-0.00128704	0.0029706	0.0020512	-0.00146578	-0.006038	0.00090074	-0.0017086	9.5176e-05	0.0031626
677.004	0.00066916	-0.0060158	0.00181922	-0.0027812	0.00041722	0.00029078	0.0025778	0.00130076	-0.00086588	0.00091678	0.0018726	0.00174774
676.571	-0.00055358	-0.003154	0.0038938	-0.0028052	-0.00112128	-0.0033872	0.00161364	-0.003385	-0.00010782	0.00036412	-0.0021672	-0.005028
676.137	0.0021162	-0.0027586	0.00177518	2.9924e-05	2.062e-05	0.003017	-0.0016207	0.00127268	0.0043922	0.0019554	0.006027	0.0023336
675.703	0.002726	0.0010408	0.0029824	0.00036146	-0.00048998	-0.00101996	0.0026258	-0.00167518	-0.003942	-0.002109	0.0025978	-0.0019801
675.269	-0.00086202	-0.0034532	-0.00066168	-0.00035822	-0.0023076	-4.652e-05	0.0012337	-0.0020318	0.0032532	0.0043636	0.00068994	0.00048022
674.835	0.0027854	0.00174992	0.00045652	0.0009793	0.00020768	-0.00055228	-0.00196662	0.00035522	-0.00057574	-0.00104968	3.8642e-05	-0.0028974
674.401	0.0040034	0.0033634	0.0061164	-0.0006852	0.0033678	0.00169444	-0.00145644	-0.0028924	-0.0041444	0.00156184	-0.003158	0.0031256
673.967	0.0042914	-0.00152482	0.0037784	0.0019903	0.00109334	0.00105602	-0.00066878	0.00187566	0.0021074	0.0018204	-0.00025734	-0.0018591
673.532	0.0006286	-0.0006558	0.00122174	-0.0022754	-0.00175662	-0.00098684	0.0011863	-0.0039244	0.00189798	0.0038638	-0.00066024	-0.00156168
673.098	0.000188894	0.00181648	0.0043726	-0.002119	0.0028382	0.00132194	-0.000177732	-7.708e-05	0.00109904	0.00184828	0.000587	0.0014705
672.663	0.0031616	0.00070798	-0.00081352	0.0011154	-0.00116006	0.0027868	-0.0017247	-0.0037424	0.00057316	4.6558e-05	-0.00116904	-0.00072598
672.228	0.00040304	-0.0035558	-0.00057412	-0.00111162	0.00137196	-0.0029318	-0.00031316	0.00110224	-7.8106e-05	0.0010564	0.00025742	0.00062078
671.793	0.0013834	-0.00040754	0.0027188	0.0013185	0.0022428	0.00182952	0.00030512	-0.00183058	0.00118574	0.00094472	0.0006979	-0.00036452
671.358	0.0023234	0.00047582	0.0026212	-0.00192998	0.000858	-0.00141718	-0.000168704	-0.00030502	0.0006601	0.00084634	0.00062572	-0.00153094
670.923	0.002792	-0.0021808	0.0028612	0.00185646	-0.00058108	0.00054054	-0.0002004	-0.0029802	-0.00021212	0.00167076	-0.0021662	0.0025202
670.487	0.00116004	0.000133744	-0.00051518	0.00132562	0.002228	0.0026824	-0.00047362	-0.00278	0.0032962	0.00100486	-0.00128664	-0.00085772
670.051	-0.00079888	0.000138712	0.0030988	-0.000176206	0.001485	0.00065756	-0.0016661	0.000199522	0.0002546	0.00078618	-0.0036556	0.002577
669.616	0.0031712	-0.00050796	-0.00050166	0.00183714	-0.0027878	-6.0744e-05	0.00082562	-0.00085184	0.0013137	0.00149116	0.00190406	0.0005682
669.18	0.0034006	-0.0005423	0.00197546	-0.00103152	-0.0010256	0.002226	-0.00037374	-0.00055078	0.00076462	0.00048714	-0.00128996	0.0032882
668.744	0.00113426	-0.00186126	0.00067822	-0.000188246	0.00069172	-0.00030328	0.00043816	0.00061616	-0.00046846	0.00119286	-0.00088154	0.00036096
668.307	0.00152422	-0.0005756	0.00156684	0.00098088	-0.000158816	0.0032876	0.00043754	-0.00069756	-0.0021094	0.000192718	0.000155844	0.0020626
667.871	0.00061628	0.00134174	0.00135348	0.0007582	-0.00057428	0.000141482	0.003574	-0.00192594	0.00176582	0.00052518	-0.00139434	-0.000178276
667.435	0.0011936	-1.26362e-05	0.0029204	-0.00097784	-0.00042722	0.00056062	-0.00078082	-0.00028586	0.0006929	0.00087286	0.0004658	-0.00140978
666.998	0.00190088	0.00122696	0.00098744	0.00044708	-0.00048214	0.00117754	-0.00085322	-0.001368	0.00055976	0.00097126	-0.00032408	0.000166926
666.561	0.0013168	0.00050532	0.0030786	0.0011803	-0.000155076	0.00025194	-0.000138498	0.00042306	0.00026514	0.00046274	-0.00162996	-0.00047348
666.124	0.00123768	-0.00041164	0.003649	-0.0002641	0.00043354	0.00031648	0.00079892	-0.0010122	0.0022784	0.00117404	-0.00117984	-0.00101274
665.687	0.00095932	0.00056076	0.00168192	-5.958e-05	0.00097908	-0.00057304	0.00092112	0.00072796	0.00083034	0.0010667	0.00118434	0.00155656
665.25	0.00069342	-0.00031332	0.00173898	0.000183878	1.99174e-05	0.00077496	0.0008914	-0.00048934	-0.000115824	3.2964e-05	0.00037748	0.00142322
664.812	0.001576	-0.00037374	0.00088362	0.00034732	-8.3566e-05	0.00044604	0.0005697	0.000134826	0.0002287	0.00134108	-0.00056378	0.00074648
664.375	0.000115342	0.00028646	0.00133592	0.00130064	0.00068244	0.000131636	-0.0002974	0.0006769	0.00016996	0.00036174	-0.00073308	0.0011489
663.937	0.00134118	0.00055506	0.00080586	0.00044452	0.00075328	0.00123384	0.00081704	-0.000162106	0.00016677	1.40666e-05	-0.00060088	0.002264
663.499	0.00156736	0.00023578	0.00031652	0.0004891	0.00070328	-8.6908e-05	-0.00052518	0.0005655	8.038e-05	0.00099472	-0.0009311	1.63698e-05
663.061	0.00089508	-9.4686e-05	0.00033838	-0.00038772	0.00148602	-0.0005399	9.9922e-05	0.0005689	0.00080594	1.24836e-05	-0.0009217	0.00148818
662.623	0.0003698	1.27364e-05	0.00102632	0.00055948	0.00066062	0.0002516	0.00049006	7.606e-05	0.00053002	-0.00035706	-0.00106524	0.000115914
662.185	0.00075498	-0.000116152	0.0006416	-0.00047036	0.00068768	-0.00047738	-0.00021318	-0.0002707	0.00095576	-0.00023936	-0.00079142	-0.000120816
661.747	0.00125922	-0.00021482	0.00110456	-0.00074678	0.000187088	-0.00088848	0.00063784	0.00050272	0.0013753	0.00067884	-0.00032372	-0.00105072
661.308	0.00147792	0.00045376	0.00091916	1.9021e-05	0.00076474	0.0004	0.00106564	0.000146418	0.00064764	0.00045556	-0.00097878	-0.00030242
660.87	0.00051546	-0.000105762	0.00088638	0.00034414	0.0002549	0.00102168	0.00077114	-0.0009017	0.00051942	0.00014585	5.6358e-05	-0.000191226
660.431	0.00146804	0.00035396	0.00194302	0.00021726	0.00136564	0.00150418	-0.000132408	-0.00043634	-0.00022272	0.00096078	-0.00061196	0.0005919
659.992	0.00175662	0.00116996	0.00053102	0.00067826	0.00166332	0.00099854	0.0005745	0.00052154	0.00060446	0.00091152	-4.2086e-05	-0.00064836
659.553	0.00148642	9.2072e-05	0.001755	0.0002262	0.00086536	0.00112328	0.0007195	0.00023304	0.00080752	0.00033362	-0.00063154	-0.0001298
659.113	0.00148554	-0.00056162	0.00130436	2.6588e-05	0.00135136	0.00129318	-0.00055848	-0.00024546	0.00083644	0.00026586	-0.00072516	0.00059154
658.674	0.0022966	0.00036548	0.00099994	2.0208e-05	0.00063294	0.00085842	0.00014739	0.0002294	0.00057654	0.00072152	-0.00020388	-0.0006662
658.234	0.0012741	0.00027352	0.00148038	-6.514e-05	0.00041768	0.00060514	0.00064226	8.149e-05	0.00076176	0.000120694	-0.0011811	-0.00036632
657.795	0.00119004	0.00023822	0.00095532	-0.00087528	0.0012807	0.00029804	0.00060974	0.000195376	0.00058268	0.00062298	-0.0008318	-0.00087628
657.355	0.00083142	0.00113536	0.00087974	0.00049304	0.00113816	-1.69348e-05	0.00091232	8.9896e-05	0.00026082	0.00025976	-0.00037828	-0.00066928
656.915	0.0014256	0.0005001	0.00052104	7.0438e-05	0.00060902	0.0005654	0.00075756	3.7294e-05	8.5794e-05	0.0004857	-0.000357	-0.000176284
656.475	0.00150402	0.00033504	0.00130906	0.00042308	0.00102348	0.00041104	0.00031164	0.000197126	0.00063536	0.000128302	-0.00022832	-4.7026e-05
656.034	0.00169682	0.00056702	0.00097446	5.1438e-05	0.00115114	0.00069754	0.00049472	0.00023308	0.0008366	0.0003242	-0.000163692	0.00020744
655.594	0.00140364	0.0002154	0.00065508	-6.1498e-05	0.00095666	0.000135108	0.00053514	0.00072128	0.00062136	0.00025926	0.000147914	0.000184102
655.154	0.00125008	0.000153498	0.00067304	0.000116996	0.00104418	0.000193982	0.00010079	0.00037692	0.0008239	0.00029636	3.9e-05	0.00028246
654.713	0.00168962	0.00041046	0.00067484	0.0002044	0.0009508	0.00036636	0.0003698	0.00043586	0.00041528	0.00013999	-0.0004572	0.00030702
654.272	0.0016715	0.00022542	0.0009534	0.00036566	0.00076224	0.00041228	0.00024	0.00022538	0.00044436	0.00028566	-0.00063396	9.6064e-05
653.831	0.00156692	0.000114774	0.0007569	0.000150228	0.00098818	0.00020916	0.00037596	9.5544e-05	0.00035314	0.00048294	-0.00051806	0.0004703
653.39	0.00141908	0.00051946	0.00091172	0.0005838	0.00072724	0.0002682	0.00038372	0.00023734	0.0004143	0.00061676	-0.00027554	0.00026074
652.949	0.00160086	0.00071506	0.0008062	0.0007818	0.00047258	0.00024554	0.00030962	0.00023758	0.00050034	0.00035612	-0.00021052	0.0002525
652.507	0.0014246	0.00081574	0.00077562	0.00025762	0.00056528	0.00041606	0.00040176	0.0003539	0.00040466	0.00079228	-0.00011828	0.00050098
652.066	0.00146062	0.00056308	0.00086888	0.000193596	0.00073526	0.00033658	0.00045214	0.0004269	0.00038614	0.00050988	-0.00031422	0.00029016
651.624	0.00153992	0.00049716	0.00092976	0.000148992	0.00044974	0.00052524	0.0005124	0.00034684	0.0006626	0.00027878	-0.00053268	0.00031158
651.182	0.00177678	0.00065906	0.00093602	0.00039874	0.000706	0.0002893	0.00055148	0.00028656	0.00041124	0.00035584	-0.00051516	0.00024464
650.74	0.0016439	0.00045236	0.00104426	0.00050724	0.00056694	0.00057276	0.00039064	0.00052744	0.0006093	0.00041718	-0.00030542	0.00048048
650.298	0.00146666	0.00060246	0.00098306	0.00049896	0.00067076	0.00055228	0.0003789	0.00032114	0.00044666	0.000187454	-0.00029994	0.00050158
649.855	0.00155884	0.00041162	0.00102774	0.00033278	0.00067712	0.0004699	0.00031762	0.00026232	0.00026772	0.000126124	-0.00024784	0.00025344
649.413	0.00174548	0.00024784	0.00078026	0.00029898	0.00081742	0.000186502	0.00040802	-7.5038e-05	0.00045306	0.000133544	-0.000189232	0.00028358
648.97	0.00141508	0.000481	0.00091126	0.00031724	0.00073176	0.00042896	0.00028774	2.6434e-05	0.00051846	0.00042128	-0.00025192	0.00034504
648.528	0.00158308	0.00021412	0.0007748	0.00024584	0.00081852	0.00040454	0.00039216	0.000172108	0.00021602	0.00045936	-0.00019079	0.0003289
648.085	0.00157342	0.00062184	0.0007854	0.000232	0.00084244	0.0006088	9.5044e-05	0.000339	0.00026346	0.00025994	1.7953e-05	0.000153814
647.642	0.00176804	0.00059022	0.00102456	0.00022828	0.00089994	0.000191906	0.0003137	0.00040462	0.00021006	0.00029638	-0.00016471	0.00029758
647.199	0.00159088	0.0008085	0.00100182	0.00036684	0.0006697	0.00040488	0.000157294	0.00035418	0.00028456	0.00027236	-0.00033692	0.000127664
646.755	0.0016375	0.00074504	0.00096462	0.00041578	0.00107196	0.00044368	0.00039664	0.000193258	0.0004684	0.0002498	-0.00036856	0.000146242
646.312	0.0014017	0.00060588	0.00102058	0.000369	0.00083902	0.00076484	0.00029154	0.0002727	0.00028276	0.00022356	-0.0002711	0.00022154
645.868	0.00158304	0.00045242	0.00088792	0.00020346	0.00099814	0.0004676	0.00031068	0.000145722	0.00031916	0.000112366	-0.00015939	0.000103452
645.424	0.0015268	0.00060514	0.00089936	0.0003364	0.00066776	0.00051954	0.00034508	5.9988e-05	0.00031856	9.6944e-05	-0.0002547	0.0003243
644.981	0.0016736	0.00059504	0.0009422	0.00040016	0.00075534	0.00034874	0.00033038	-2.87e-05	9.657e-05	0.0005774	-0.0002879	0.00033528
644.537	0.00161162	0.00061668	0.00091256	0.000386	0.0010044	0.0002918	7.6956e-05	0.000158654	0.00042974	0.00055658	-0.00024826	0.00028104
644.092	0.0014257	0.00047102	0.00082116	0.00035916	0.00121432	0.00040416	0.00019028	0.000114712	0.0003013	0.00031128	5.4328e-05	0.00032042
643.648	0.00165142	0.00027722	0.00064758	0.000108956	0.00104384	0.00052628	0.0006676	0.000142406	0.00043412	5.914e-05	-0.000175874	1.93262e-05
643.204	0.00168346	0.00043588	0.00076968	0.00050692	0.00069044	0.0004903	0.0005096	-9.0826e-06	0.00041158	0.00023692	-0.00048836	-7.0632e-06
642.759	0.0014064	0.00021376	0.0007952	4.7332e-05	0.0008981	0.00064954	0.00043684	-1.42836e-05	0.00036882	0.0002884	-0.00023584	0.000161134
642.314	0.0017541	0.00024058	0.00098742	0.00028668	0.00085824	0.00038072	0.0006121	9.4156e-05	0.00049372	0.00049626	9.5492e-05	-2.6998e-05
641.869	0.00158858	9.322e-05	0.00088144	0.00030618	0.00065656	0.00067788	0.00053018	0.0003776	0.0005685	0.00077342	-9.0506e-05	-0.000119602
641.424	0.0015911	0.00034612	0.00068446	0.00046854	0.00111536	0.0006088	0.00032812	0.00042224	0.0004267	0.00054502	-0.00023662	0.00038014
640.979	0.0016788	9.6374e-05	0.00078706	0.00041352	0.00074438	0.00039436	0.00043022	0.000124112	0.00060574	0.00045886	-9.5204e-05	0.000187236
640.534	0.00148008	0.00049326	0.00098364	0.000234	0.00113924	0.00040988	0.00019662	5.9016e-05	0.0005913	0.00027464	-0.00027904	-0.000168674
640.088	0.00175142	0.00058398	0.00106096	0.00047122	0.00093608	0.00021674	0.000139668	0.0004655	0.00023578	0.00052322	-0.000117156	0.00019893
639.643	0.00173102	0.00058674	0.00083804	0.0004201	0.00099714	0.00069142	0.0002287	0.00010243	0.00040856	0.00039498	-0.00021718	0.00025228
639.197	0.00157044	0.00040628	0.00076798	0.00035852	0.00087214	0.00044212	0.000163508	0.00022368	0.00054626	0.00040664	-8.7662e-05	0.0003243
638.751	0.00141984	0.00043032	0.00080396	0.00046284	0.00087164	0.0003245	0.00053144	0.000101784	0.00026648	0.00040152	-0.000125834	0.000181386
638.305	0.00165982	0.00051016	0.000819	0.00048752	0.00087006	0.00020756	0.00065692	-3.6466e-06	0.00018911	0.00049496	-0.000104808	5.739e-05
637.859	0.00159346	0.00060056	0.00102908	0.0004536	0.0006655	0.00031766	0.000188718	4.4162e-05	0.00033478	0.00024906	-0.000159922	-9.7396e-05
637.412	0.00166584	0.00051908	0.0007093	0.000414	0.00059612	0.000136554	0.00021066	0.00026124	0.00046574	0.0003821	-0.0002402	-6.573e-05
636.966	0.0016299	0.0004564	0.0010992	0.00054072	0.00066076	0.00040112	0.000164254	0.000199834	0.00031524	0.00059038	-0.00035962	0.000123166
636.519	0.00130162	0.00072658	0.00084754	0.00026306	0.0010188	0.00040866	0.00056506	-0.000120932	0.00021674	0.00059942	-0.00042858	-1.1015e-06
636.072	0.00155396	0.00061184	0.00091944	0.000452	0.00096658	0.00055528	0.00025458	9.2348e-05	0.0004028	0.00056052	-0.00028676	0.00025548
635.625	0.001615	0.00067574	0.00076696	0.0004495	0.00079738	0.00053214	0.00043432	0.00036152	0.000328	0.00059008	-0.00026814	0.00031256
635.178	0.00145126	0.0006758	0.00085226	8.0014e-05	0.00091592	0.00030812	0.00054084	-1.75214e-05	0.00019731	0.00049192	-5.6064e-06	0.0002825
634.731	0.00153988	0.00044052	0.00080512	0.00062184	0.0009576	0.00036454	0.00024704	-3.9666e-05	0.00045814	0.00037818	-0.00040766	0.00052732
634.284	0.00151608	0.00045402	0.00095362	0.00058144	0.00081012	0.00033596	0.00037014	3.9882e-05	0.00031234	0.00045638	-0.00021716	0.0005066
633.836	0.00170698	0.0005023	0.00109294	0.00042474	0.00086192	0.00026312	0.00038742	-5.1214e-05	0.00033766	0.00072318	-0.00021016	0.00030574
633.388	0.0017072	0.00030108	0.0010369	0.00051298	0.00092862	0.00030952	0.00021106	0.000143834	0.00039026	0.00059924	-0.0002095	0.00041806
632.941	0.0014791	0.00055868	0.00088254	0.0005748	0.00104086	0.000644	0.00027256	0.000160608	0.00028642	0.00036438	-0.000165438	0.00023698
632.493	0.00151372	0.00062592	0.000704	0.00044644	0.00117804	0.00055772	0.00020198	0.000101034	0.0002844	0.00025722	-0.000169374	5.1804e-05
632.045	0.00163252	0.00032008	0.00075834	0.00052208	0.00105944	0.00051818	0.00041434	-2.75e-05	0.00050888	0.00035276	-0.00023832	-5.8324e-05
631.596	0.0015833	0.00011012	0.00055804	0.00062526	0.00108708	0.00042762	0.00052946	0.00032094	0.0005919	0.00040242	0.000149006	0.0003157
631.148	0.00170882	0.000136828	0.0007244	0.00032982	0.00087044	0.00026408	0.00045308	0.000188572	0.00026046	0.00040386	-0.00035686	0.00048814
630.699	0.00160204	0.000193972	0.00115982	0.0002113	0.00098232	0.00042424	0.00033786	0.000184236	0.00053158	0.00048724	-0.0002908	0.00026466
630.251	0.00166946	0.00041662	0.00104924	0.00030364	0.00064424	0.00038098	0.00025628	7.455e-05	0.00030882	0.00023518	-0.00029426	0.00022446
629.802	0.00157666	0.00029098	0.0011322	0.00028474	0.0007806	0.00023918	0.000156958	0.000149534	0.00037774	0.00042348	-0.000140522	0.00034066
629.353	0.00158084	0.00033676	0.00094672	0.00022936	0.00080796	0.0003295	0.00021746	0.000191806	0.00028104	0.000271	-0.00023448	0.00025074
628.904	0.00158986	0.0007112	0.00111686	0.00039664	0.00082048	0.000128992	7.5988e-05	1.45888e-05	0.000165104	0.00036676	-0.000199892	4.3664e-05
628.455	0.00144334	0.00039016	0.0008906	0.00049152	0.00094966	0.00027338	0.00030594	8.92e-05	0.000105168	0.00044734	-0.00053372	0.0004164
628.005	0.0014656	0.000100076	0.00106248	0.000139632	0.00086728	0.00051244	0.0004686	4.7488e-05	0.00056054	0.00055588	-0.0004108	7.851e-05
627.556	0.0015001	4.9508e-06	0.00086126	0.000164666	0.00090996	0.00063386	0.00022704	0.0002134	0.00047494	0.00052758	-0.00022848	6.7076e-05
627.106	0.00152262	0.00047382	0.00097508	0.00032686	0.00096466	0.00021206	0.00042104	0.00033668	0.00042422	0.00037246	-0.00020086	3.1976e-05
626.656	0.00148626	0.00062888	0.0009688	0.00033812	0.0008421	0.00014383	0.00040176	0.00046512	0.00038094	0.0003396	-0.00041312	0.000142232
626.206	0.00163716	0.000608	0.00101212	0.00028838	0.00081466	0.000177706	0.00029752	0.000155652	0.00026948	0.0004324	-0.00035076	0.00021756
625.756	0.00169386	0.00056422	0.00088672	0.00031082	0.00071074	0.00039046	0.00012824	6.8172e-05	0.00038266	0.00042164	-0.00021794	0.0002302
625.306	0.00146274	0.00069588	0.00093106	0.00016956	0.00107066	0.00030918	0.00022692	7.3808e-05	0.000148054	0.00037332	-0.000122328	6.1752e-05
624.855	0.0016498	0.00056514	0.0008474	0.00012474	0.00108262	0.00039162	0.00024976	3.3866e-05	0.00031196	0.0003357	-0.00029134	0.0002286
624.405	0.0016145	0.00049564	0.0007053	4.0156e-05	0.00097354	9.283e-05	0.00033832	0.00020992	0.00020888	0.00055718	-0.0004017	9.6078e-05
623.954	0.00184132	0.00043378	0.00080078	0.00029526	0.0009411	0.000152424	0.00028466	0.00021154	0.00037982	0.00051192	-0.000188748	0.00027102
623.503	0.00153446	0.00050416	0.00087072	0.00049318	0.00070442	0.00036338	0.00031694	9.732e-05	0.0004289	0.00034328	-0.00029192	0.00028342
623.052	0.00158046	0.00033212	0.00083356	0.00020992	0.00096906	0.00042072	0.00029138	0.000136254	0.00013754	0.00052976	-0.000105922	7.5868e-05
622.601	0.00159944	0.00035902	0.00081062	0.000159286	0.00084214	0.00043618	0.000130996	0.00032016	0.000135422	0.00034298	-7.3282e-05	0.000123848
622.15	0.00164426	0.000178406	0.00096712	0.00034792	0.00062644	0.00025028	0.00020868	-0.000149892	0.00034154	0.000144498	-0.0004004	3.9646e-05
621.698	0.00153614	0.00031034	0.00082666	0.00020352	0.00090052	0.00049456	0.00037118	-0.000122096	0.0002415	0.0002815	-0.00043154	0.000152198
621.247	0.00175146	0.00039974	0.00074448	3.4862e-06	0.00073492	0.0003759	0.00032236	0.000325	0.00037474	0.00033336	-0.00040218	0.000190832
620.795	0.0016089	0.0004714	0.00096846	0.00024062	0.00084506	0.000119494	0.00026352	0.00020442	0.00031226	0.00032418	-0.000151122	0.0002668
620.343	0.00161598	0.00054888	0.00076826	0.00049044	0.00074566	4.1308e-05	0.0002394	-6.9642e-05	0.00032616	0.00025352	-0.00046334	0.000124208
619.891	0.0014878	0.00026886	0.00068366	0.0001614	0.00083764	0.000199968	9.8888e-05	-0.00019321	0.00029602	0.00031898	-0.0002787	0.000154898
619.439	0.0014115	0.00030092	0.00101372	5.4844e-05	0.0007899	0.0002188	0.000197466	0.000185476	0.00046638	0.00032128	-0.000191588	0.00043116
618.987	0.00132618	0.00038666	0.00107726	0.00026862	0.00083328	0.00030548	0.000115202	9.2488e-05	0.00034616	0.00051176	-0.000191182	0.000158874
618.534	0.00149798	0.00038392	0.00084916	0.00029346	0.00092168	0.00025378	0.00032256	7.4268e-05	0.00055478	0.00058892	-0.00034754	-5.505e-05
618.082	0.00169476	0.00026764	0.00099394	0.00038868	0.00088982	0.00032402	0.000170494	0.000134168	0.0003989	0.00052888	-0.00053438	9.2154e-05
617.629	0.00156848	0.00021106	0.00074778	0.00031636	0.00093122	0.00023348	0.00038836	0.00024048	0.00039934	0.00054888	-0.00052176	0.00039138
617.176	0.0014623	0.00026452	0.00085766	0.00041484	0.00097568	0.00017854	3.3958e-05	0.000150778	0.00031428	0.00037544	-0.00030362	0.00025902
616.723	0.00148578	0.00032664	0.00088082	0.00048336	0.00098682	0.000166698	0.00025588	0.000108712	0.0003776	0.00072974	-0.00041954	0.00036264
616.27	0.00134694	0.00037626	0.00086538	0.0005066	0.00084856	-2.5578e-05	0.00021562	1.60262e-05	5.692e-05	0.00045882	-0.00032178	0.00041196
615.817	0.0014456	0.00028184	0.00078434	0.00033144	0.00055476	0.000170122	0.00021516	7.9934e-05	0.000159798	0.00035918	-0.000105208	0.00042486
615.363	0.0014347	0.00028188	0.0008216	0.0003174	0.00086558	0.00021262	-4.2946e-05	0.000126042	0.000144852	0.00026244	-0.000211	6.085e-06
614.91	0.0015121	0.00035638	0.0006082	0.00029186	0.00075416	0.00025704	7.8862e-05	7.0326e-05	0.00036502	0.00022192	-0.0002031	0.000108918
614.456	0.00154826	0.00059956	0.00079492	0.00028784	0.0006452	0.000117568	0.000169538	1.74106e-06	0.00040764	0.0004819	-0.00031814	0.00029656
614.002	0.00153884	0.00037358	0.00082248	7.9482e-05	0.0008644	0.00021384	0.00030004	9.4214e-05	0.00044466	0.00059038	-0.00057042	0.000195454
613.548	0.00157438	0.0003465	0.0009497	0.000107248	0.00076188	0.000105002	6.919e-05	1.1369e-05	0.00042614	0.0004479	-0.00057842	0.00016006
613.094	0.00139598	0.00051294	0.00083318	9.2254e-05	0.0004431	0.00032394	0.00016617	-5.286e-05	0.00041182	0.00042302	-0.000148108	0.0003872
612.639	0.00131644	0.00042444	0.00087306	2.344e-05	0.0006569	0.000185872	0.0002452	7.166e-05	0.00024206	0.00044462	-0.00020122	0.00025664
612.185	0.00171776	0.00043832	0.0011093	0.00021224	0.00060502	0.00021766	7.664e-05	0.000134988	0.000131258	0.00040598	-0.000109858	0.00027244
611.73	0.00141204	0.00030968	0.0007285	0.000151348	0.00083516	9.0414e-05	0.000276	4.9024e-05	0.000194352	0.00030964	-0.00032124	3.525e-05
611.276	0.00132772	0.00034222	0.00076358	0.000141424	0.00106332	0.00017662	6.691e-05	2.8862e-05	0.00041038	0.0004104	-0.00029706	8.3514e-05
610.821	0.0014722	0.00027214	0.00064432	0.000103876	0.00079592	4.6364e-05	0.000135188	0.00023664	0.000161374	0.00044862	-0.000148582	0.00030542
610.366	0.00128386	0.00022084	0.00079122	-1.92214e-05	0.00065194	0.00022418	0.000195904	7.5768e-05	0.00021764	0.00039432	-0.00040672	0.00033154
609.91	0.00121816	0.0003037	0.0006058	-0.000104038	0.00075812	0.000125924	-6.7714e-05	-8.7604e-05	0.000171506	0.00033684	-0.00027146	0.000193606
609.455	0.00121668	0.00037072	0.00080036	4.7084e-05	0.00081182	7.9988e-05	9.6288e-05	-0.0002456	9.6224e-05	0.00029978	-0.00030824	0.00032016
609	0.00130264	0.00029324	0.0006223	0.00017288	0.00083834	5.185e-05	5.7468e-05	-7.6834e-05	9.8652e-05	0.000133474	-0.00054216	0.00034892
608.544	0.00125834	0.00039444	0.00066568	-2.0926e-05	0.00058674	0.000108562	-1.15634e-07	-0.000104784	0.00035842	0.00021242	-0.00036812	0.00027564
608.088	0.00134246	0.000187306	0.00060184	0.000106166	0.00058932	0.000142006	0.000151116	2.8828e-05	0.00021274	0.00023308	-0.00029292	0.00026586
607.632	0.00117642	0.00012997	0.00062948	6.6462e-05	0.00047978	6.5002e-05	2.882e-05	7.4278e-05	7.005e-05	0.00037684	-0.00028496	7.2146e-05
607.176	0.00108792	0.00020932	0.00073758	0.000105502	0.0006238	-7.6828e-05	0.000126364	2.6738e-05	0.000149606	0.00031376	-0.000112772	0.00036808
606.72	0.00108446	0.00020194	0.00080568	3.9148e-05	0.00061306	-5.7338e-05	0.00021764	-7.6288e-05	0.000136344	0.00028648	-0.00024362	0.00026234
606.264	0.0013241	0.00015829	0.00045658	-0.00013714	0.00043598	-2.715e-05	7.869e-05	-0.000102554	0.000189118	0.00037882	-0.0004595	0.00022136
605.807	0.00133002	-5.1214e-05	0.00070434	-6.775e-05	0.00068414	-4.6102e-05	-4.684e-05	-1.98752e-05	-3.1788e-05	0.00042738	-0.00042836	0.00012003
605.351	0.00107352	-0.000118492	0.00056686	4.3624e-06	0.000454	-0.0002671	-0.00022346	7.0164e-05	0.00047208	0.000394	-0.00033002	0.000181414
604.894	0.00110454	7.8364e-05	0.00056766	-1.62678e-05	0.00064644	-0.000154064	-0.000101252	5.7678e-05	2.6024e-06	0.00027508	-0.00028992	0.00038982
604.437	0.00133726	7.6498e-05	0.00025254	-5.6006e-05	0.00044718	-0.000151206	0.00016924	3.6666e-05	-0.0001443	0.00031914	-0.00035272	0.00026838
603.98	0.00114728	-1.10852e-05	0.00035452	-4.7188e-05	0.00029604	-9.383e-05	-0.000189326	-0.000102714	2.6814e-05	0.0002952	-0.00026866	0.0004045
603.522	0.00118822	-0.00026196	0.00061282	2.8226e-05	0.00041006	-2.4552e-05	-0.00020556	-0.000189428	0.000115996	0.00026818	-0.00020454	0.0002137
603.065	0.0010257	-0.000110772	0.00053704	-0.0002008	0.0003512	0.00011767	-0.00029666	-0.00039182	4.0056e-05	5.302e-05	-0.00034908	0.00037788
602.608	0.00090534	-0.0001585	0.00035384	-0.00026996	0.00028092	-0.00015335	-0.00021404	-0.00040032	-4.5006e-05	0.000236	-0.00022228	0.00035894
602.15	0.00101722	-0.00011439	0.00031214	-0.00036878	0.00039886	-0.000171596	-0.00025104	-0.00040132	5.4544e-05	0.00011805	-0.00041886	0.00023752
601.692	0.00099476	-0.00039164	8.2122e-05	-0.00036836	0.00047688	-0.000122	-0.000188072	-0.0003353	-0.00012059	0.00015877	-0.00051464	0.00028358
601.234	0.00098882	-0.00032602	0.00026486	-0.00027	0.0003556	-0.00032656	-0.00027382	-0.00045824	-0.000150862	0.00021092	-0.00028784	0.00021332
600.776	0.00076178	-0.000131072	0.00036356	-0.00028696	0.00026904	-0.0004173	-0.00024912	-0.0004917	-0.000179062	0.000102928	-0.0002961	0.000139714
600.318	0.00087642	-0.00020244	0.000155096	-0.00020822	5.8822e-05	-0.00042496	-0.00045676	-0.00060832	-0.000117444	8.2012e-05	-0.00035824	0.00038914
599.859	0.00078762	-0.000141952	0.00022	-0.00042442	3.068e-05	-0.00033258	-0.00064074	-0.00040314	-0.00030986	7.7016e-05	-0.00027052	0.000145696
599.401	0.0009189	-0.0004577	4.1052e-07	-0.00046514	0.000151368	-0.00048352	-0.0005147	-0.00049314	1.61758e-05	4.7668e-05	-0.00031314	0.00027602
598.942	0.00082448	-0.00052158	7.3286e-05	-0.00035208	0.000169344	-0.00041582	-0.0003365	-0.00053792	-0.00028098	8.0916e-05	-0.00015682	0.0002374
598.483	0.00077524	-0.0004409	1.46558e-05	-0.00044784	9.8956e-05	-0.0004118	-0.00055098	-0.00045646	-0.00024714	0.000113876	-0.00039682	0.00020248
598.025	0.00079028	-0.00038742	0.000111998	-0.00051926	0.000196018	-0.00055348	-0.00046988	-0.0005799	-0.000117744	-0.000133964	-0.00061672	0.00013814
597.565	0.00070692	-0.00035346	-1.48434e-05	-0.00062888	0.000198846	-0.0006014	-0.00045434	-0.00046992	-0.0002352	9.3536e-05	-0.00053648	0.0003821
597.106	0.00084288	-0.00031272	-4.9896e-05	-0.00059216	0.00014868	-0.00064832	-0.00053804	-0.00049406	-0.00031056	-3.834e-05	-0.00049936	0.0003327
596.647	0.00082234	-0.00036612	5.0728e-05	-0.00045256	7.6944e-05	-0.000638	-0.00046988	-0.00057622	-0.00040724	-3.7914e-05	-0.00043858	0.000319
596.187	0.00067144	-0.00048116	-6.3502e-05	-0.0005537	1.08808e-06	-0.00070808	-0.00069432	-0.0004897	-0.00038822	6.361e-05	-0.000189344	0.00026688
595.728	0.00067822	-0.00037274	3.1912e-05	-0.00046882	6.5944e-05	-0.00050016	-0.00040318	-0.0005543	-0.00022882	0.000193652	-0.00035188	0.000146248
595.268	0.0007405	-0.00058004	0.000143242	-0.0005621	0.000168394	-0.00074752	-0.00052798	-0.0005857	-0.00032752	0.000106638	-0.00030768	0.000192676
594.808	0.00066728	-0.00045802	-0.000142112	-0.0005879	0.00017359	-0.00057436	-0.00024434	-0.0006563	-0.00034618	-4.163e-05	-0.000246	0.000170538
594.348	0.0006163	-0.0002835	-1.9775e-05	-0.0004068	-3.053e-05	-0.00063338	-0.00037434	-0.00039078	-0.00046162	-6.0176e-06	-0.0004398	2.5832e-05
593.887	0.00069916	-0.0002207	7.5088e-05	-0.00028478	8.175e-06	-0.00054086	-0.00047648	-0.00049362	-0.00064564	2.3606e-05	-0.00042818	1.9084e-05
593.427	0.00079728	-0.00025996	-0.00018587	-0.00044802	-7.4332e-05	-0.00055132	-0.00031884	-0.0004581	-0.000190726	4.485e-05	-0.000176546	0.00022996
592.966	0.0007374	-0.00042056	0.000138586	-0.0004169	5.4826e-05	-0.00056784	-0.00028888	-0.00021458	-0.000130032	5.3916e-05	-0.00045628	0.00032962
592.506	0.00057636	-0.00047894	0.00033116	-0.00048054	0.00024078	-0.00052532	-0.00040134	-0.00029884	-0.00025406	1.48728e-05	-0.0003859	0.00020266
592.045	0.00095836	-0.00028832	0.00022562	-0.00038696	0.00056808	-0.00017166	-0.00037914	-0.00046144	-0.00034008	-2.6898e-05	-0.00027358	0.00024652
591.584	0.00121716	-0.00037806	0.000176454	-0.00050338	0.00032292	-0.000106114	-0.00040294	-0.00038858	-0.000168454	5.8804e-05	-0.0002302	0.00025078
591.123	0.00094104	-0.00027696	7.5492e-05	-0.00059906	0.0004435	-0.00030858	-0.0005242	-0.0005251	4.8062e-05	4.768e-05	-0.00030312	0.00029758
590.661	0.0012151	-0.00034726	0.000151642	-0.0004677	0.00024726	-0.00049772	-0.00022114	-0.00031366	-0.000138302	0.00022932	-0.00039964	7.5584e-05
590.2	0.00102112	-0.00030472	0.00037258	-0.00032534	0.00050532	-0.00045048	-0.00024588	-0.00025606	-3.1846e-06	0.00022428	-0.00032304	0.0002547
589.738	0.00087606	-0.00028782	0.00032236	-0.00034422	0.00051046	-0.00031868	-0.000139164	-0.00048948	-4.5326e-05	3.649e-05	-0.00026666	0.0002857
589.277	0.0010598	-7.1424e-05	0.00041488	-0.00030896	0.000194768	-0.00031492	-0.0002037	-0.00030166	-0.00010007	0.00031102	-0.00036608	0.00028298
588.815	0.00107092	-0.000189094	0.00043502	-0.000134324	0.00044028	-0.00032058	-0.00034882	-0.00042964	-0.000156998	-7.239e-05	-0.00053732	0.00039002
588.353	0.00096638	-7.8788e-05	0.0003065	-0.000128872	0.0003227	-0.00028248	-0.0003113	-0.00028068	-0.000119814	-1.04672e-05	-0.0002121	0.00034138
587.891	0.00104332	-0.000151976	0.00011926	-0.00030402	0.00023444	-0.000168944	-0.000177432	-0.000188272	0.00028994	0.000137072	-0.00015733	8.1098e-05
587.428	0.00104958	-0.000135528	0.00046546	-0.00024202	0.00032686	-6.4518e-05	-0.000199822	-0.00027734	-6.1788e-05	0.00036308	-0.00024868	0.00028048
586.966	0.00104678	-0.00025406	0.00038834	-0.00034008	0.0002999	-0.0001319	-0.000118216	-0.00021854	0.000130656	0.00033776	-8.5138e-05	7.6316e-05
586.503	0.00100168	6.4048e-05	0.00032464	-0.00021724	0.00046386	-0.000176142	-6.4838e-05	-0.000124056	-1.40716e-05	0.0002351	-0.000165244	0.00025024
586.041	0.00091838	-8.9652e-05	0.00029106	-0.00022692	0.00048858	-0.00026952	-0.000160132	-0.00025204	0.000100906	0.00034058	-0.00018752	0.00031314
585.578	0.00117312	8.3964e-05	0.00065222	-0.000124628	0.0004411	-0.00035752	-0.00018217	8.4022e-05	7.8324e-05	0.00023932	-0.00037672	0.0002458
585.115	0.00112176	0.0002095	0.00035816	-0.000148656	0.0003727	-0.00028666	3.3582e-05	-0.00029398	0.00015255	0.000168484	-0.0002499	0.0003164
584.652	0.00124632	-4.7618e-05	0.00022582	-0.000165782	0.00027622	-0.000136096	4.9474e-05	-8.936e-05	0.00043988	0.00011368	-8.1736e-06	0.000130886
584.188	0.00121346	0.00020796	0.00037636	0.000112998	0.00027226	-4.9122e-05	0.000166448	-0.00027096	0.000194444	0.00013213	-0.0004482	5.2984e-05
583.725	0.00149894	-3.546e-05	0.00050678	9.0824e-05	0.00036552	-0.000128812	4.4712e-05	-0.00024436	0.00029836	0.000117346	-0.00022682	0.0002374
583.261	0.00145298	0.00031412	0.00068514	0.00021348	0.00072478	4.6494e-05	5.7408e-05	-6.7798e-05	0.00030938	0.00020306	-0.00023462	0.00021606
582.798	0.00136842	9.5964e-05	0.0008758	-0.00015639	0.00079766	3.1106e-05	0.00020878	-6.5072e-05	0.00034666	0.000148932	-0.00051006	0.00012234
582.334	0.00118006	6.161e-05	0.00052498	-5.4896e-06	0.00054576	-6.8844e-07	0.0002142	-9.9168e-05	0.000169306	0.000145404	-0.00028538	0.000127692
581.87	0.00141246	4.089e-05	0.00041178	-0.00020276	0.00059826	0.000125996	2.3444e-05	-0.000141788	1.06334e-05	0.00034938	-0.00042616	1.26306e-05
581.405	0.00153226	0.00010765	0.00045412	8.291e-06	0.00034106	7.498e-05	3.9058e-05	-7.9324e-05	-1.80196e-05	0.00022386	-0.00035354	0.00031984
580.941	0.00126046	0.00021218	0.00044802	-4.8854e-05	0.00051304	0.000149196	-3.8102e-05	-4.709e-05	-0.000106714	0.000192784	-0.0002413	0.0003672
580.477	0.0013679	0.00049412	0.00021166	0.000152928	0.0005855	0.0001338	-4.4442e-05	-0.00016189	0.00035342	0.00031542	-0.00038894	0.0002145
580.012	0.00148518	0.00044108	0.00027698	0.00014102	0.00041498	0.00015723	7.596e-05	-0.00020256	0.0003094	0.00038866	-0.00037082	0.00025148
579.547	0.00160908	0.00020138	0.00039648	-9.9694e-05	0.00046072	0.00021844	0.000122812	-5.575e-05	7.4998e-05	6.0436e-05	-0.00031838	-1.04756e-06
579.082	0.00134582	0.00035884	0.00046296	-0.00020338	0.00062816	0.000170538	4.191e-05	0.00017949	0.0002424	0.00026754	-0.00046496	0.0003126
578.617	0.00136704	0.00023694	0.00053818	0.000113586	0.0005097	0.000177812	0.000199308	-7.321e-05	0.00036154	6.9954e-05	-0.00033212	0.00024972
578.152	0.00129962	0.000170672	0.00048542	-2.9736e-05	0.00071694	0.000265	-4.6112e-05	1.47742e-05	0.00024998	0.000121694	-0.0003933	0.00037668
577.687	0.00137706	0.000163452	0.00057738	0.00027058	0.00070178	0.000160386	9.6358e-05	-2.186e-05	5.5554e-05	0.00037162	-0.0002327	0.00026166
577.221	0.00156946	5.2344e-05	0.00048596	2.8374e-05	0.00037642	6.7814e-05	4.312e-05	-7.0772e-05	0.000198808	0.00021764	-0.00022934	0.00038978
576.756	0.00135998	-3.4718e-05	0.0006502	-5.4154e-06	0.0006361	8.8828e-05	0.00020338	-4.5706e-05	0.000108568	0.000133104	-0.000124716	0.0004162
576.29	0.00112594	0.000165226	0.00058756	-3.4566e-05	0.00072634	-3.699e-06	7.433e-05	3.2312e-05	0.000155814	0.000157174	-0.00015049	0.00032512
575.824	0.00129838	7.07e-05	0.00067304	6.138e-05	0.0006271	6.7346e-05	0.000122034	-5.5022e-05	0.00035452	0.00034298	-0.00032236	0.0003472
575.358	0.00122354	0.0001204	0.00067652	2.8826e-05	0.00058882	-1.55002e-05	0.000100916	5.1774e-05	0.000100804	0.00031562	-0.0002809	0.00027458
574.892	0.0014299	0.0001454	0.00069732	-3.0362e-05	0.00052188	-4.3416e-05	0.000199952	4.706e-05	0.00021988	0.00023388	-0.000149512	0.00024586
574.425	0.00147532	0.000112684	0.0007109	-4.7416e-05	0.00031946	1.07462e-05	0.00023184	-0.000189014	0.000100916	0.0002905	-0.000156366	0.00016135
573.959	0.00133722	0.000157176	0.00061648	-4.4046e-05	0.00037278	0.000182598	0.000125654	-0.000172676	0.00033484	0.00037672	-0.00034012	0.00039058
573.492	0.00132956	0.000162582	0.00080736	-5.9072e-05	0.0005197	4.9932e-05	-0.000111824	-0.000185858	0.000160264	0.00040574	-0.00036638	0.0003938
573.025	0.00135522	0.00023908	0.00058336	0.000152784	0.00039466	3.9988e-06	-4.349e-05	-6.7414e-05	-2.9224e-06	0.00041198	-0.00023722	0.0002916
572.559	0.00114994	3.9106e-05	0.00065002	-2.3684e-05	0.00056782	-2.8244e-05	0.000129018	-0.00011245	0.00025178	0.00018611	-0.00029364	0.0002971
572.091	0.00117104	0.00015507	0.00065854	-0.000126132	0.00063282	-4.1264e-06	5.461e-06	-7.0968e-05	0.00025034	0.0002732	-0.00029134	0.00021932
571.624	0.00096258	6.3086e-05	0.00047784	1.3262e-05	0.00047638	0.000108248	2.7652e-05	-0.000254	0.000145012	0.000126554	-0.0002565	0.00036194
571.157	0.00101814	-3.4004e-05	0.00030646	5.788e-05	0.00043466	8.5366e-06	5.7668e-05	-0.00028738	0.00021578	0.000147076	-0.00030018	0.00050674
570.689	0.00117474	-4.4828e-06	0.000188752	-0.00017654	0.00038016	-0.00021604	-8.0124e-05	-0.00033186	-2.4118e-05	0.00027238	-0.00022462	0.0005096
570.222	0.0011829	-0.00011407	0.00023768	-0.00020514	0.00020928	-4.7408e-05	-8.3408e-05	-0.000161886	0.000104792	0.00016795	-0.00049576	0.00025266
569.754	0.00101898	-9.15e-05	0.0003167	-0.000306	3.922e-05	0.00013361	-2.2024e-05	-0.00023956	-1.95986e-05	2.6456e-05	-0.00040664	0.00032322
569.286	0.00111938	-0.00021642	0.00028714	-0.00035946	0.000194316	-0.00024024	-1.96576e-06	-0.00031078	-0.000176394	5.4822e-05	-0.00043572	0.00021918
568.818	0.00116392	-0.000148698	0.0002959	-0.00030062	0.00025206	-0.000106114	-0.0002435	-0.00032924	-7.2052e-05	4.109e-05	-0.00049634	0.00013636
568.35	0.00093174	-0.0002099	0.00048574	-0.0006401	0.00038304	-0.000159546	-0.00027462	-0.00017408	0.000122894	6.1984e-05	-0.00026046	0.000198144
567.881	0.00097152	-0.00030958	0.00023598	-0.0004012	8.5908e-05	-0.00020364	-0.00031414	-0.00035072	-1.02822e-05	4.3206e-06	-0.00023912	0.00029986
567.413	0.00087328	-0.000295	0.00021814	-0.00031524	4.0566e-05	-0.00022472	-0.00041574	-0.00037192	0.000105284	3.964e-05	-0.00032616	0.00020736
566.944	0.00101202	-0.00040302	3.8124e-05	-0.0004987	0.000191878	-0.00035584	-0.0001911	-0.0002807	3.6102e-06	0.000287	-0.00040456	0.0003828
566.475	0.00079628	-0.00039528	0.000111324	-0.00047336	0.000160226	-0.00057934	-0.00041206	-0.00047484	-8.8874e-05	7.1232e-05	-0.00024864	0.00027148
566.006	0.00082924	-0.00044402	4.7478e-05	-0.00036196	5.2534e-05	-0.00064508	-0.00028596	-0.00051658	-2.7636e-05	9.6324e-05	-0.00048464	0.00027678
565.537	0.00088164	-0.00060258	9.6812e-05	-0.00036198	-3.1794e-06	-0.0004348	-0.00021504	-0.0006549	-0.000138038	0.000167086	-0.00024484	0.000162454
565.068	0.00099886	-0.00041438	-0.0001053	-0.00063944	8.5674e-05	-0.00048156	-0.0005415	-0.00044324	-0.00035396	0.00030932	-0.0004346	0.0003902
564.599	0.00096508	-0.00059102	5.2506e-05	-0.00079626	8.7128e-05	-0.00039362	-0.00040046	-0.00037004	-0.00021776	0.00025314	-0.0004172	0.000186904
564.129	0.00073682	-0.0003107	-2.544e-05	-0.00072046	-0.00011081	-0.00054536	-0.00039766	-0.00063544	-0.00020644	8.4852e-05	-0.00038922	0.00031458
563.659	0.0008165	-0.00045868	-4.0294e-05	-0.0007614	-0.0002213	-0.00073268	-0.0006353	-0.00034596	-0.0003136	5.833e-06	-0.00045206	0.00021108
563.19	0.00043946	-0.00061128	-0.00020448	-0.00063572	-0.000128906	-0.00043602	-0.00075242	-0.00046666	-0.00023114	8.2924e-05	-0.00041448	0.0003844
562.72	0.0006837	-0.00064188	-0.000113866	-0.00064266	-0.00029132	-0.00053618	-0.00030696	-0.00044232	-0.00038544	-9.8938e-05	-0.00028426	0.00026666
562.249	0.00033256	-0.00085636	-0.00032638	-0.0006246	-0.00011268	-0.0006601	-0.00073292	-0.00041406	-0.00048172	-0.00022866	-0.00042926	0.00030272
561.779	0.00049846	-0.00087074	-0.00022758	-0.0008534	-0.00019979	-0.00084416	-0.000606	-0.00056694	-0.00058838	4.7296e-07	-0.0003916	0.00022308
561.309	0.0005873	-0.00087358	-0.000374	-0.0009743	-5.377e-05	-0.0008137	-0.00078654	-0.00062776	-0.00053806	-0.000188292	-0.00048666	0.0002252
560.838	0.00035386	-0.00080546	-0.00041242	-0.00093762	-3.3132e-05	-0.00085548	-0.00081168	-0.00063828	-0.00049304	-0.000154086	-0.00044566	6.5128e-05
560.368	0.00046792	-0.0008153	-0.00056242	-0.00098106	-0.00032408	-0.00074936	-0.00071408	-0.00077996	-0.0003671	-0.000147752	-0.00057314	0.000171178
559.897	0.00048234	-0.00081744	-0.00057096	-0.00090624	-0.000167874	-0.00094024	-0.00063786	-0.00063548	-0.00021812	-0.0003471	-0.0004841	0.00036294
559.426	0.00043462	-0.00085126	-0.00041172	-0.0009576	-0.000139592	-0.00071846	-0.00080644	-0.00066354	-0.0004272	-0.00030892	-0.00055506	0.00026262
558.955	0.0005643	-0.00079614	-0.0004214	-0.00114216	-0.0003032	-0.0009077	-0.00076472	-0.00094628	-0.00055808	-0.0004269	-0.00038374	0.000112998
558.483	0.00044056	-0.0008171	-0.00038914	-0.00078122	-0.00034348	-0.00104364	-0.0008001	-0.00081368	-0.00059538	-0.00026684	-0.00052022	-6.1744e-06
558.012	0.00023388	-0.0009051	-0.00066146	-0.0010005	-0.0002303	-0.00089972	-0.00096546	-0.00086394	-0.00046474	-0.000165544	-0.00030092	0.00029092
557.54	0.00028842	-0.00087284	-0.00035826	-0.00089894	-0.000155798	-0.00074412	-0.00055834	-0.00080358	-0.00043138	-0.000101984	-0.0002254	0.00044146
557.069	9.9802e-05	-0.00120202	-0.00054718	-0.0009251	-0.00026868	-0.00060446	-0.0005286	-0.00079924	-0.0003573	-2.2866e-05	-0.00066462	0.00044872
556.597	6.6332e-05	-0.00083456	-0.0003501	-0.00096246	-0.00020486	-0.00072014	-0.000783	-0.00091522	-0.0004121	-0.00023172	-0.00039698	0.00038076
556.125	5.3604e-05	-0.00076666	-0.00040558	-0.00087198	-0.000192478	-0.0008247	-0.0007153	-0.00083666	-0.00037738	-0.00030246	-0.00032542	0.00030536
555.653	0.00032106	-0.00072916	-0.00041412	-0.00092038	-0.00026548	-0.0010085	-0.00089266	-0.00070922	-0.00046144	-0.000291	-0.00025472	0.00019575
555.18	0.0004665	-0.00101986	-0.00029042	-0.00082698	-0.00025996	-0.00094404	-0.00101376	-0.00096268	-0.000485	-0.0002152	-0.00048394	0.000150452
554.708	0.0005383	-0.000873	-0.00043256	-0.00089354	-0.000153816	-0.00090064	-0.0007977	-0.0007255	-0.0005645	-2.867e-05	-0.00052006	0.00025268
554.235	0.00049826	-0.00105984	-0.000117014	-0.00113016	-0.000173958	-0.00077964	-0.0005612	-0.0006126	-0.00045684	-2.8804e-05	-0.00038372	0.000166678
553.763	0.0004355	-0.00091322	-0.000189462	-0.00091156	-0.0004138	-0.00069056	-0.00082026	-0.00056086	-0.00037528	-0.000132794	-0.00042772	0.00014345
553.29	0.00050036	-0.00083804	-0.00030532	-0.00077716	-0.00027138	-0.00064088	-0.00080322	-0.0007288	-0.00047296	-3.2924e-05	-0.00050578	0.00020082
552.817	0.000544	-0.00084434	-0.00033088	-0.00073768	-0.0002064	-0.00082482	-0.00069138	-0.00051034	-0.00046284	-9.6058e-05	-0.000176014	0.0002114
552.344	0.00070762	-0.00071574	-0.00024324	-0.00065858	-0.00028036	-0.0006928	-0.00053732	-0.00048978	-0.00031432	-0.000166642	-0.00049102	0.00028836
551.87	0.00056886	-0.00070166	-0.00015765	-0.00062178	-0.00033636	-0.00054342	-0.0005732	-0.00066268	-0.00021902	5.1692e-05	-0.00042962	0.00022694
551.397	0.00070334	-0.00072962	4.9364e-06	-0.00068334	2.9648e-05	-0.00064326	-0.00080162	-0.0004047	-1.40214e-05	4.947e-05	-0.000170406	1.92236e-05
550.923	0.00064974	-0.00061522	-0.00017079	-0.00057132	5.2262e-05	-0.00061252	-0.00043388	-0.00039566	-0.00024488	-7.2602e-05	-0.00032518	0.00030936
550.45	0.0007412	-0.00056028	8.9448e-05	-0.00061962	5.9402e-05	-0.00051722	-0.0005542	-0.0004324	-0.000168888	-2.876e-05	-0.00044628	0.00023626
549.976	0.0008787	-0.0003384	-3.2646e-05	-0.00055956	2.865e-05	-0.00047766	-0.00042106	-0.00050256	-0.00035096	0.000100076	-0.0005704	0.000199664
549.502	0.00079938	-0.00051684	-0.000195464	-0.00060242	5.6982e-05	-0.00039908	-0.00061906	-0.00048326	-7.9098e-05	6.6318e-05	-0.0005121	0.0002487
549.027	0.00078432	-0.0004819	-0.00022624	-0.00052318	9.6068e-05	-0.00038594	-0.00036842	-0.0004045	-8.6374e-05	-6.2596e-05	-0.000199652	0.00029696
548.553	0.00082394	-0.00050364	3.2904e-05	-0.00053942	0.000144578	-0.00037896	-0.00028988	-0.00032348	-4.376e-05	-0.000101236	-0.00028068	0.00021706
548.079	0.00090398	-0.00031218	0.000154618	-0.00035876	0.00029132	-0.00028778	-0.00035636	-0.0004218	-0.000138174	-0.00013604	-0.00032892	0.000113938
547.604	0.00085158	-0.00026604	0.00016991	-0.00036164	0.0003544	-0.00034872	-0.0002432	-0.00037404	-0.000111946	2.2072e-05	-0.0003706	3.053e-05
547.129	0.00103188	-0.00012369	0.000182976	-0.000163286	0.000196682	-0.00026294	-0.00023348	-0.0002874	-3.3772e-05	8.5156e-05	-0.00033586	0.000211
546.654	0.0010528	-6.833e-05	0.000167904	-0.00021766	0.00024136	-0.00020404	-0.00023036	-0.00032648	5.6746e-05	0.00021046	-0.00027014	0.000155646
546.179	0.00103604	-6.5278e-05	0.00036942	-0.00035656	0.00041956	-0.00012468	-0.000165482	-0.000173782	-4.8432e-05	0.000109812	-0.00028618	0.00022314
545.704	0.00104016	-0.000145224	0.000505	-0.00032326	0.0005093	-0.000161012	-3.6496e-06	-0.00022872	0.00011347	0.00016898	-0.000152362	0.000169858
545.229	0.00107126	-0.000100166	0.00042924	-0.00014701	0.00027314	-5.8204e-05	-4.2946e-05	-5.854e-05	0.00016113	0.00023922	-0.00021038	0.0002406
544.753	0.00114886	-5.6868e-05	0.00031036	-3.9842e-05	0.00045544	-8.8154e-05	-7.69e-05	-0.000156756	0.000106096	0.000181636	-0.000176708	0.00025214
544.278	0.00116782	-5.2052e-05	0.00045204	-1.64048e-05	0.00041172	7.2046e-05	-0.0002342	1.14314e-05	2.153e-05	0.000199328	-0.00025344	0.00024388
543.802	0.00116332	0.000126288	0.00053348	3.9734e-05	0.00050286	6.124e-06	-0.000103044	-6.4788e-05	0.000142282	0.00024064	-0.00017952	0.00032854
543.326	0.001443	5.1458e-05	0.00047392	9.5022e-05	0.00044438	0.00023138	-7.1466e-07	-5.5664e-05	0.000149862	0.0003012	-0.00033802	0.00022632
542.85	0.00144412	0.000137532	0.00048696	0.00023676	0.00049272	0.00016196	1.31836e-05	-4.466e-05	0.00021768	0.00041898	-0.00030238	0.000133858
542.374	0.00136368	0.00023186	0.00067712	0.00021856	0.00046496	0.00016285	0.00012997	2.2716e-06	0.00018641	0.0004542	-0.00019877	6.8042e-05
541.897	0.00137926	0.00024924	0.00061636	0.000128702	0.0007374	0.000161164	0.0002644	0.000119044	0.00034498	0.00037822	-0.00025716	0.000122314
541.421	0.00148784	0.00022286	0.00074038	0.000109474	0.00063404	0.00030232	0.00028466	0.000145824	0.00032644	0.00027012	-0.00025752	0.000185172
540.944	0.00151136	0.00030334	0.00079026	0.000168102	0.00061304	7.3084e-05	0.00025864	0.000197362	0.00048898	0.0004505	-0.0001585	0.00013086
540.468	0.00158946	0.00031138	0.00067694	0.00022104	0.0008341	0.000175902	0.0003725	0.00025468	0.00047562	0.00045844	-9.0312e-05	0.00024912
539.991	0.00144302	0.00044008	0.00089746	0.00029346	0.0008321	0.00035274	0.0005249	0.00026596	0.00035912	0.00047602	-0.000113314	0.000117544
539.514	0.0015439	0.00035526	0.00092514	0.00038654	0.00096274	0.0004084	0.0004094	0.000186452	0.00039042	0.00054338	-0.000128908	8.2108e-05
539.036	0.0015057	0.00050476	0.00106376	0.00032864	0.00101412	0.00050002	0.00035174	0.00034614	0.00032664	0.00055412	-0.000151926	0.000172386
538.559	0.00157282	0.0006017	0.00103556	0.00048758	0.00099248	0.00052948	0.00035914	0.0003029	0.00048622	0.0005577	-9.8328e-05	0.00044378
538.081	0.00179454	0.00081542	0.00102004	0.0006387	0.0010089	0.00045446	0.00031466	0.000104992	0.00062572	0.00045572	-0.000116598	0.00017998
537.604	0.00182442	0.00058576	0.00100244	0.0004634	0.0008367	0.00043042	0.00030346	0.00019615	0.00060918	0.00035476	-7.5548e-05	0.00016835
537.126	0.0017	0.00074578	0.00105532	0.00041226	0.00093696	0.00057508	0.00051992	0.00033912	0.00051458	0.00033684	-0.000171462	0.00037054
536.648	0.00180248	0.0007847	0.00101634	0.00059138	0.0011908	0.00057132	0.00041188	0.00038586	0.00048606	0.0003645	-0.00025548	8.8336e-05
536.17	0.0017897	0.0008624	0.00102512	0.00055752	0.00108078	0.0005941	0.00051652	0.00039868	0.00066504	0.00050796	-0.0002135	0.00022838
535.692	0.00170098	0.00068638	0.00109716	0.00061204	0.00108738	0.00081304	0.00054054	0.00051952	0.00046616	0.0006439	-0.000163654	0.00025496
535.213	0.00192742	0.00058214	0.00101494	0.0004392	0.00110244	0.00075054	0.00047458	0.00054738	0.00038384	0.00052962	-0.00019352	0.0001908
534.735	0.0019878	0.000562	0.00113698	0.00062774	0.00113342	0.00078732	0.00062714	0.00041266	0.00047758	0.00070246	-0.00032302	0.00027192
534.256	0.00193514	0.0006205	0.00119362	0.00052758	0.00124046	0.00051076	0.00056624	0.00037752	0.00054636	0.00052368	-0.00030886	0.00033496
533.777	0.00188822	0.0007197	0.00122038	0.00070044	0.0011489	0.00046948	0.0005442	0.00049428	0.0005361	0.00049688	-0.000158576	0.000150974
533.298	0.00189474	0.00066438	0.0012051	0.0007469	0.00123088	0.00054416	0.00066552	0.00059422	0.00060262	0.00057082	-8.289e-05	0.000175448
532.819	0.00180818	0.00072666	0.00120834	0.00059044	0.00120374	0.00063022	0.00067346	0.00050198	0.00056112	0.00053314	-0.000112614	0.00023298
532.34	0.00188656	0.00078876	0.00119438	0.0007659	0.00116596	0.00058122	0.0006573	0.00045892	0.0005892	0.00044316	-7.1266e-05	0.000170206
531.861	0.00182004	0.00086006	0.0011974	0.00077548	0.0009902	0.0006911	0.00071962	0.00042392	0.0006117	0.00050672	-0.000179424	0.0002531
531.381	0.00182298	0.00083754	0.0011601	0.00074982	0.00109996	0.00072082	0.00053366	0.00051904	0.00074048	0.000448	-9.1018e-05	0.00030728
530.902	0.00188738	0.00078742	0.00132846	0.00079524	0.00125862	0.00081132	0.00064262	0.00047004	0.00056824	0.00040706	-0.000129266	0.0003082
530.422	0.0019678	0.0008973	0.00129056	0.00089148	0.00139398	0.00088978	0.00077646	0.00055436	0.00080418	0.00063346	-0.000123204	0.00024396
529.942	0.0020242	0.00102706	0.00130018	0.00090846	0.0014028	0.00084844	0.00073708	0.00067574	0.00087464	0.0006005	-0.000181992	0.00021308
529.462	0.002024	0.00107498	0.00132726	0.00079048	0.00131964	0.00083292	0.00082064	0.000717	0.00078898	0.00052434	-0.000194034	0.00023974
528.981	0.002112	0.00109256	0.0014424	0.0008851	0.0011983	0.00094108	0.00081088	0.00075392	0.0008274	0.00062758	-0.000172736	0.000111702
528.501	0.0019756	0.00108988	0.00144544	0.0009301	0.00130958	0.00085008	0.00089152	0.00065166	0.0009101	0.00054896	-0.00023612	0.00018021
528.02	0.0020994	0.00121434	0.00156254	0.00087958	0.00138638	0.00101806	0.00092206	0.00071618	0.00090214	0.0005851	-0.000176274	0.000165476
527.54	0.00221	0.00103426	0.00146778	0.00100946	0.00140528	0.00106126	0.00087578	0.0008349	0.00088834	0.00079164	-0.00012643	0.000171696
527.059	0.002328	0.00120354	0.00154836	0.00095092	0.00145998	0.00097234	0.0008828	0.00079444	0.00088202	0.0007368	-6.5074e-05	0.00021628
526.578	0.0023486	0.00120764	0.00162006	0.0010893	0.00146342	0.00090332	0.00104256	0.00080046	0.00100836	0.0006903	-6.9662e-05	0.000195692
526.097	0.0023142	0.00130132	0.00164296	0.00101886	0.0012815	0.00109456	0.00118812	0.00075482	0.00106756	0.00066532	-0.000115182	0.000189944
525.616	0.0024656	0.00141084	0.00169654	0.0011608	0.00139978	0.00122328	0.00135032	0.00080344	0.00107286	0.00063422	-2.7658e-05	0.00031828
525.134	0.0025016	0.00141852	0.00175104	0.00119368	0.00141862	0.001259	0.00122658	0.00080204	0.0009138	0.00080838	-0.000157764	0.0002032
524.653	0.002685	0.00149344	0.00171346	0.00110086	0.0018126	0.00133012	0.00123252	0.0008052	0.0010518	0.00070716	-9.1226e-06	0.000174
524.171	0.0025598	0.00139248	0.00174826	0.0010977	0.00178106	0.00131948	0.00112646	0.0009134	0.00082814	0.00088328	-9.087e-05	8.5264e-05
523.689	0.0025578	0.00127472	0.00187466	0.00128414	0.00170318	0.00139302	0.00100914	0.0008837	0.0011797	0.00075614	6.835e-06	0.000109696
523.207	0.0025676	0.00148702	0.00168312	0.00122588	0.00182722	0.00122514	0.00131084	0.00074394	0.00110242	0.0007193	1.52112e-06	0.000173714
522.725	0.0027124	0.0014412	0.00187856	0.00125408	0.0016655	0.0013278	0.00133556	0.00077116	0.00101904	0.00084196	-2.28e-05	4.1388e-05
522.243	0.002687	0.00137758	0.0021052	0.00138102	0.00170428	0.00130504	0.00132684	0.0009353	0.00108298	0.0009205	-9.1974e-05	0.000143672
521.76	0.002694	0.00145758	0.00194778	0.00131146	0.0018793	0.00118832	0.00126978	0.00101732	0.00114664	0.00105168	-4.3958e-05	-2.6546e-06
521.278	0.0026266	0.00157334	0.00195712	0.00151188	0.00191814	0.00135196	0.00141448	0.00093986	0.0012936	0.00087102	-6.396e-05	0.00020794
520.795	0.0028382	0.00156474	0.0020106	0.00159576	0.00178352	0.00126886	0.00129702	0.00090116	0.00122576	0.00084292	3.8386e-06	0.000185922
520.312	0.0028078	0.00146384	0.0018221	0.00134908	0.00187988	0.00127786	0.0011074	0.00092704	0.00107916	0.0006536	-0.000138882	0.0002289
519.829	0.0029516	0.00151468	0.00195614	0.00143904	0.002024	0.0012691	0.00110748	0.00101736	0.00124042	0.00072448	-0.000229	0.000195944
519.346	0.0027968	0.00159994	0.0021114	0.0013746	0.0018736	0.00144222	0.00119268	0.00116402	0.00125702	0.00084634	-9.4992e-05	0.00029332
518.863	0.0028658	0.00161036	0.0021538	0.00126522	0.0022568	0.00144296	0.00135474	0.00107274	0.0014475	0.000913	9.3018e-05	0.00026956
518.379	0.0027254	0.00159474	0.002185	0.0013771	0.00197674	0.0014477	0.00129296	0.00120174	0.0013918	0.00096246	-9.379e-05	0.00022436
517.895	0.0028104	0.00175018	0.0022324	0.00148766	0.0020356	0.00159436	0.00132422	0.00118654	0.00142512	0.000934	-4.047e-05	0.00019869
517.412	0.0030156	0.00192634	0.0022764	0.00132032	0.002186	0.00159852	0.00139604	0.00116556	0.00144584	0.00104286	2.8e-05	0.00040978
516.928	0.003047	0.00173676	0.0022298	0.00155054	0.0021356	0.00161832	0.00129272	0.0010172	0.00147016	0.00084758	-6.1114e-05	0.00033712
516.444	0.0030584	0.00179656	0.0022654	0.00160134	0.0021884	0.00163596	0.00128202	0.00122702	0.00155056	0.00084762	-0.000104418	0.00022
515.96	0.0029606	0.00192082	0.0023638	0.00168082	0.0022686	0.00158316	0.00147972	0.00116104	0.00147702	0.00102546	-0.000129612	0.00029396
515.475	0.003095	0.00182838	0.0023812	0.0018361	0.002282	0.00167846	0.0015957	0.0012577	0.0015709	0.00083874	-0.000167632	0.00036144
514.991	0.0031072	0.00185198	0.0022956	0.00172958	0.0021066	0.0017303	0.00154986	0.00129668	0.00140298	0.00103562	0.000131468	0.00024604
514.506	0.0031008	0.0020462	0.0022006	0.00195328	0.002241	0.00175424	0.00166396	0.0013858	0.00146886	0.00106004	-1.39326e-05	0.00012956
514.022	0.0030752	0.00191708	0.0023288	0.00190974	0.002294	0.00183852	0.00151364	0.00138518	0.00170438	0.00087682	-6.4186e-05	0.000161526
513.537	0.0032012	0.00188038	0.002364	0.0020276	0.0020818	0.00171112	0.00172594	0.0012061	0.0016858	0.00091868	3.933e-05	0.000141458
513.052	0.003391	0.0019657	0.0024832	0.002081	0.0024146	0.00171428	0.00153746	0.00130212	0.00158868	0.00107424	6.9402e-05	0.00044508
512.566	0.0033	0.002095	0.0026438	0.0020678	0.0022506	0.00190188	0.00162638	0.00136588	0.00146622	0.00110108	-0.000176214	8.0258e-06
512.081	0.0034518	0.002085	0.0024312	0.0020998	0.0022316	0.00179996	0.00174926	0.00131116	0.00167986	0.00108892	-0.000132666	0.000139202
511.596	0.0034058	0.0021508	0.0025744	0.0020828	0.0023652	0.0020176	0.00182038	0.00145056	0.00178422	0.00120556	-7.6678e-05	0.00026184
511.11	0.0031798	0.0021392	0.002688	0.002029	0.0024174	0.0020998	0.00173126	0.0014453	0.00167702	0.00128132	0.000199314	0.00035284
510.624	0.0033994	0.0020854	0.0028136	0.0019687	0.0024446	0.002086	0.00170432	0.00150894	0.0017644	0.00118464	5.1566e-05	0.00046188
510.138	0.00342	0.0022812	0.002704	0.0020924	0.0025178	0.0021498	0.00173228	0.00136862	0.00170214	0.00117698	-2.997e-05	0.00035438
509.652	0.0034458	0.0023124	0.0027954	0.00199108	0.0024884	0.0021462	0.00183334	0.00137442	0.0017417	0.00126084	-2.378e-05	-8.5814e-05
509.166	0.0035578	0.0023078	0.0026798	0.0021658	0.0025452	0.0022082	0.00193172	0.0015587	0.00178182	0.00109224	0.000164824	7.3114e-05
508.68	0.0037322	0.0025216	0.002779	0.0021972	0.0027172	0.0022306	0.002029	0.00175316	0.00188948	0.00122128	6.9e-05	0.00028306
508.193	0.0036756	0.0025032	0.0029392	0.0022122	0.002769	0.0021276	0.0020574	0.0015271	0.00183052	0.00129264	1.19654e-05	0.00025004
507.707	0.0034934	0.0022454	0.0029972	0.0023816	0.0028006	0.0022042	0.0018354	0.00166536	0.00189934	0.00109532	2.2282e-06	0.00040194
507.22	0.0036468	0.002442	0.0032386	0.0025816	0.0026484	0.0023362	0.00180646	0.00190436	0.00184424	0.00125056	-6.7292e-05	0.00016046
506.733	0.0036704	0.0026276	0.0030614	0.0026308	0.0026578	0.002408	0.0021422	0.00181446	0.00191058	0.00165026	6.3202e-05	0.00029098
506.246	0.003681	0.0025538	0.0031052	0.0024592	0.0027566	0.0023988	0.0024954	0.00167518	0.00199984	0.00152194	0.00020924	0.00029192
505.759	0.0037614	0.0026166	0.0032038	0.0023866	0.0027686	0.0025254	0.0024262	0.00177146	0.0020042	0.001419	8.05e-05	0.00025842
505.271	0.003926	0.0025588	0.0031282	0.0026096	0.0030082	0.0024246	0.0023612	0.00177574	0.00185376	0.00143932	-1.48272e-05	0.00027744
504.784	0.004046	0.0025788	0.003237	0.0026568	0.0029554	0.0025448	0.002333	0.00173238	0.0018333	0.0015328	-2.234e-05	0.00022334
504.296	0.0039524	0.0028142	0.0031804	0.0026352	0.002887	0.002526	0.0023348	0.00193114	0.0020694	0.00148362	-0.00010107	0.0004235
503.808	0.0040222	0.0027314	0.0032394	0.0026366	0.0028952	0.0025918	0.002391	0.00194322	0.0021512	0.0013758	0.000140626	0.00036868
503.32	0.0041908	0.0029182	0.0031852	0.002909	0.0030044	0.0026698	0.0022356	0.00184056	0.0021152	0.00145318	-1.33056e-05	0.00047138
502.832	0.0041364	0.0027878	0.0032286	0.002789	0.003137	0.0025162	0.002407	0.00182962	0.0020168	0.00140198	6.2504e-05	0.0003287
502.344	0.0042648	0.0028916	0.0031902	0.0029252	0.0030506	0.0024574	0.0024634	0.0020984	0.0020878	0.00149402	0.000102516	0.000186726
501.856	0.0041552	0.0028872	0.0033034	0.0030824	0.003015	0.0028922	0.0025598	0.0020346	0.002126	0.00150898	0.00021548	0.00028478
501.367	0.0041744	0.003059	0.0032036	0.0028532	0.0032614	0.0027202	0.0025666	0.0020348	0.0022488	0.00140732	0.000196596	0.000156658
500.879	0.004159	0.0030632	0.0034168	0.0029052	0.003242	0.0026738	0.002636	0.0020492	0.0022896	0.00144592	0.00025466	0.00026628
500.39	0.004212	0.0031436	0.0035026	0.0028042	0.0032426	0.0028814	0.0025378	0.0019924	0.0021076	0.00156312	0.00021324	0.00034226
499.901	0.004344	0.0030678	0.0036268	0.002743	0.0033654	0.0028278	0.0026088	0.0020148	0.002141	0.00157394	8.9238e-05	0.0003392
499.412	0.004411	0.003124	0.0036728	0.0028586	0.003324	0.0029664	0.0025492	0.0021612	0.0021766	0.0016083	0.000111474	0.0004463
498.923	0.0043478	0.003109	0.003651	0.0030024	0.0034318	0.002846	0.0025862	0.002288	0.002326	0.0014673	1.93396e-05	0.000181004
498.433	0.0043734	0.0032232	0.003707	0.0030698	0.0035008	0.0028926	0.0026996	0.002289	0.0023734	0.00148196	9.2508e-05	0.000155212
497.944	0.0044014	0.003242	0.0036372	0.003112	0.0033904	0.0029248	0.0028664	0.0022016	0.0023698	0.00161188	5.1632e-05	0.00020856
497.454	0.0043854	0.0031988	0.0035454	0.0030344	0.00353	0.0027002	0.0028324	0.0022514	0.0022736	0.00170678	6.4864e-05	0.000199662
496.964	0.004334	0.0033908	0.0034582	0.002908	0.003271	0.0028854	0.0027356	0.0022364	0.0023832	0.00157384	0.00024188	0.00022254
496.474	0.00433	0.003295	0.0038676	0.0028442	0.0033224	0.002836	0.002634	0.0022056	0.0022838	0.0016591	0.000189968	0.00029004
495.984	0.004343	0.003342	0.0037662	0.0030584	0.0033952	0.002804	0.0027416	0.0021168	0.002243	0.00164336	0.00026082	0.00040906
495.494	0.0041604	0.0031882	0.0035692	0.0031368	0.0033618	0.0028814	0.002773	0.0022116	0.0022992	0.00159698	0.00020398	0.00027838
495.003	0.0041956	0.0032272	0.0035604	0.0029362	0.003237	0.0029612	0.0026586	0.0022094	0.0022568	0.001576	0.00029044	0.00040592
494.513	0.0041762	0.0032326	0.0035906	0.0030508	0.0032926	0.00289	0.0026346	0.0022238	0.0022336	0.00160754	0.00021018	0.00035886
494.022	0.0043372	0.0031764	0.0036204	0.0029658	0.003253	0.0029414	0.0026684	0.0021598	0.002239	0.00169524	0.00011793	0.00024826
493.531	0.004166	0.0030686	0.0037146	0.0029226	0.0033214	0.0028888	0.0027524	0.002215	0.0021662	0.00153406	0.00016325	0.000178156
493.04	0.004092	0.0032972	0.0036016	0.003011	0.003314	0.0028148	0.0026962	0.0020894	0.0021936	0.0015939	0.000154808	0.00027032
492.549	0.0042146	0.0032496	0.0034854	0.0028536	0.0032734	0.0028498	0.0026424	0.0022106	0.0022228	0.00154078	0.000180812	0.00024242
492.058	0.0043084	0.003225	0.0035156	0.0029456	0.0033762	0.0027694	0.0026452	0.0022338	0.0022918	0.00136396	0.00012821	0.0002241
491.567	0.004243	0.003179	0.0035686	0.0031264	0.003298	0.0028452	0.002655	0.0021766	0.002257	0.001529	0.00021746	0.000145994
491.075	0.0040532	0.0031912	0.0035424	0.0029466	0.0031408	0.0028092	0.0025492	0.0021186	0.0021896	0.00165866	0.0002653	0.000174942
490.583	0.0040452	0.0031014	0.0034086	0.0029374	0.0031278	0.0027986	0.0024488	0.0021086	0.0021948	0.00155018	0.000195282	0.00021766
490.091	0.0039696	0.0031336	0.0034458	0.0030244	0.0031062	0.0028276	0.0024304	0.0022532	0.0021332	0.00163474	0.00034734	0.00022764
489.6	0.003967	0.0031666	0.0033112	0.002942	0.0031628	0.0026968	0.0025518	0.0021344	0.0021158	0.00161042	0.00030388	0.00020098
489.107	0.0039312	0.0030856	0.0033792	0.0028234	0.003085	0.0026226	0.0025424	0.0021652	0.0022152	0.00147152	0.00022142	7.8626e-05
488.615	0.0039604	0.0031084	0.0034086	0.0028524	0.0031174	0.002634	0.002464	0.00215	0.002157	0.00155598	0.00021344	0.000184714
488.123	0.0041144	0.0032668	0.0035008	0.0030386	0.0031828	0.0026838	0.0025092	0.002206	0.0020724	0.00146088	0.0002782	0.00015966
487.63	0.0042322	0.0033062	0.0035922	0.0031778	0.0031912	0.0028232	0.0027178	0.0023692	0.0021752	0.00140196	0.000196862	0.000148966
487.137	0.0043092	0.00345	0.00367	0.0032268	0.0033948	0.0029918	0.0028782	0.0023616	0.0025534	0.00164606	0.00028804	0.00020624
486.645	0.0045552	0.0034302	0.0038884	0.0033668	0.0035812	0.0030664	0.0029198	0.0023224	0.0025074	0.00169758	0.00031218	0.000174352
486.152	0.0046984	0.0037162	0.0040596	0.0035518	0.0036352	0.0032524	0.0029998	0.0024806	0.0025182	0.0016926	0.00024142	0.00025958
485.658	0.0048112	0.0036868	0.0041748	0.0036012	0.0038224	0.0034916	0.0030726	0.0025986	0.0025562	0.00173206	0.00027456	0.00023882
485.165	0.0048904	0.0039886	0.0043886	0.0037272	0.0039388	0.0035496	0.0033746	0.0027222	0.0026688	0.00195556	0.00027076	0.000191744
484.672	0.0051034	0.0041234	0.0045258	0.003962	0.0040636	0.0037008	0.0034054	0.0030034	0.002766	0.001937	0.0002995	0.00023258
484.178	0.0054254	0.0043816	0.004789	0.00399	0.0042304	0.003823	0.0038238	0.0031464	0.0028388	0.00189306	0.000275	0.000173338
483.684	0.0055608	0.0044722	0.004854	0.0042052	0.0045416	0.0039556	0.003805	0.003215	0.0029502	0.0020656	0.00023002	6.2872e-05
483.19	0.0057352	0.0045344	0.0049724	0.004367	0.0046446	0.0039986	0.0038766	0.0033232	0.0029498	0.002042	0.00031302	0.00020862
482.696	0.0059938	0.0048226	0.0050768	0.0044488	0.004826	0.0040472	0.0040086	0.003338	0.0031452	0.0021994	0.000487	0.00032942
482.202	0.006115	0.0048404	0.0053306	0.004532	0.0046908	0.0042382	0.0041532	0.0032802	0.0033152	0.0023222	0.00036102	0.000125946
481.708	0.006068	0.0049368	0.0052822	0.0046054	0.0047232	0.0043286	0.0040774	0.0034172	0.00334	0.0023588	0.00037782	0.0004565
481.213	0.0061332	0.004831	0.005182	0.0047424	0.004765	0.0045036	0.0040744	0.0033604	0.0031646	0.0023012	0.00034692	0.0003693
480.719	0.006197	0.0049902	0.005184	0.0047548	0.0048404	0.0045404	0.0040738	0.0035084	0.0032914	0.0023422	0.0005567	0.00033478
480.224	0.0062364	0.0050938	0.0053628	0.0047834	0.0049946	0.0046082	0.0041642	0.0034078	0.003384	0.0023164	0.0004328	0.00040848
479.729	0.0062968	0.0051424	0.0053704	0.0047338	0.005046	0.0045644	0.004065	0.0034204	0.003322	0.0025388	0.0004918	0.00040498
479.234	0.006252	0.0051834	0.0053796	0.0048346	0.0052034	0.0048534	0.004255	0.0035364	0.003565	0.0025356	0.00043948	0.00021884
478.739	0.0064084	0.0052702	0.0055538	0.0049398	0.0049554	0.0046878	0.0042226	0.0035304	0.0036468	0.0024066	0.00053982	0.000193532
478.244	0.0063908	0.0053676	0.0055552	0.0049204	0.0052336	0.0048242	0.004321	0.0037406	0.0036634	0.0026008	0.00034654	0.0002474
477.748	0.0064804	0.0053206	0.0056374	0.0049436	0.0050238	0.0048746	0.004244	0.003683	0.003726	0.0024946	0.00034094	0.00026462
477.253	0.0064376	0.0052484	0.0056666	0.0048532	0.0050946	0.0046278	0.0044132	0.0037014	0.003703	0.0022576	0.00050744	0.00021882
476.757	0.006444	0.0054814	0.0057598	0.005344	0.005269	0.0049154	0.0044106	0.00387	0.003745	0.0023462	0.00050024	0.00029614
476.261	0.0065968	0.0054314	0.0057132	0.0053538	0.0053948	0.0048708	0.0044628	0.0037944	0.0038388	0.0024178	0.00041906	0.0003797
475.765	0.0066134	0.0054256	0.005793	0.0050656	0.0053666	0.0049292	0.0044374	0.0038558	0.0037246	0.0024128	0.00030884	0.00042342
475.269	0.006549	0.0053368	0.0058616	0.0050552	0.005478	0.0050928	0.0044646	0.0039112	0.003757	0.0026634	0.00038334	0.00042296
474.772	0.006751	0.0054322	0.0061256	0.005038	0.0056362	0.0048072	0.00433	0.003896	0.0038346	0.0024466	0.00035534	0.0004117
474.276	0.0067474	0.0053416	0.0058956	0.0050942	0.005315	0.004956	0.0043644	0.0038538	0.0038324	0.0024942	0.00036478	0.0004061
473.779	0.0065958	0.0055024	0.005888	0.0051992	0.0053832	0.0049728	0.0044376	0.0038216	0.003831	0.0027976	0.00067436	0.00026192
473.283	0.0065914	0.005535	0.0059508	0.0053444	0.0053804	0.0048936	0.0044016	0.0037232	0.003801	0.0025892	0.00063552	0.00027912
472.786	0.0067062	0.0055264	0.0059078	0.0052742	0.0055576	0.0049152	0.0044744	0.0037472	0.003694	0.002703	0.00038574	0.0002728
472.289	0.0069686	0.005594	0.0059538	0.0053184	0.0055122	0.005027	0.004628	0.003859	0.0039286	0.002619	0.00063306	9.9648e-05
471.791	0.006819	0.0056178	0.0060628	0.0052534	0.0054866	0.0049402	0.0046892	0.0037602	0.00379	0.002745	0.00054804	0.00019733
471.294	0.0068848	0.0055328	0.0058862	0.0051308	0.005499	0.0049372	0.0047002	0.0038218	0.0038022	0.002496	0.00056986	0.000197736
470.797	0.0068186	0.0053244	0.0057424	0.005104	0.0055346	0.0050538	0.0047736	0.0038584	0.0037718	0.0024814	0.00072494	0.0003026
470.299	0.0067878	0.005449	0.0059766	0.0050584	0.005627	0.0051238	0.0045706	0.0039146	0.0037976	0.002479	0.00066774	0.00027636
469.801	0.0066698	0.0055108	0.0060186	0.0050988	0.0054692	0.0049136	0.004376	0.0036256	0.0037896	0.0025034	0.0005182	0.0003236
469.303	0.0067	0.0054828	0.0059592	0.0052298	0.0053924	0.0050236	0.004445	0.0036482	0.0036438	0.002611	0.00052074	0.00020712
468.805	0.006679	0.0054462	0.0061788	0.005188	0.0054002	0.004811	0.0043564	0.0036756	0.0038196	0.0026594	0.00061866	0.00029414
468.307	0.0067202	0.005541	0.0059664	0.0052008	0.0054658	0.0048506	0.004539	0.0038124	0.0038446	0.0025102	0.00044022	0.00030718
467.808	0.0066522	0.005495	0.005811	0.0050986	0.0054684	0.0049504	0.0043638	0.0037252	0.0037404	0.0023746	0.0005731	0.00040944
467.31	0.0064442	0.0054806	0.0056904	0.0050928	0.0054994	0.0049026	0.0044914	0.0037648	0.003548	0.0026436	0.00053618	0.00037604
466.811	0.0063286	0.0055226	0.0057802	0.0050674	0.0054116	0.0048056	0.0043364	0.0035982	0.0036254	0.0023392	0.00058622	0.00026958
466.313	0.0065596	0.0053314	0.0058424	0.0048784	0.0053074	0.0047596	0.0042648	0.003802	0.0037906	0.0023004	0.0005274	0.000182454
465.814	0.0064522	0.005217	0.0055416	0.00479	0.0051044	0.0047028	0.0044342	0.0036116	0.0037098	0.0024066	0.00054526	0.000144172
465.314	0.0064224	0.005144	0.0054586	0.0046884	0.004981	0.0044832	0.0042696	0.0035546	0.0034972	0.0023358	0.00044774	0.00042038
464.815	0.006102	0.0051056	0.005441	0.0049114	0.004989	0.0044314	0.0041556	0.0034596	0.003332	0.002217	0.00047822	0.00018339
464.316	0.0062062	0.0050754	0.0054952	0.0047282	0.0049588	0.0045888	0.0039672	0.0033928	0.003291	0.0023882	0.00042026	0.00022458
463.816	0.006056	0.0049368	0.0055674	0.0047254	0.0048384	0.0043062	0.0039364	0.0032766	0.0033428	0.0023358	0.00053988	0.00035784
463.317	0.0059928	0.0049162	0.0053778	0.004621	0.0049022	0.0044562	0.0039458	0.0031968	0.0033402	0.0023018	0.00049416	0.00034114
462.817	0.0059402	0.00467	0.0052362	0.004555	0.0047924	0.0044208	0.0040502	0.003263	0.0034192	0.0021484	0.00049422	0.00023442
462.317	0.0060128	0.0046474	0.005146	0.0044072	0.0047238	0.0043434	0.0039726	0.0032216	0.0031844	0.0020478	0.00041978	0.000347
461.817	0.0058854	0.0047816	0.0051608	0.0044892	0.0048416	0.0043688	0.0039092	0.003214	0.0032676	0.002076	0.00050496	0.00034232
461.317	0.0059272	0.0049358	0.0050212	0.0045276	0.004833	0.0042954	0.0037748	0.0032794	0.0031678	0.0020974	0.00051948	0.00033722
460.816	0.0057654	0.0048416	0.0052702	0.0043872	0.0046934	0.004366	0.0038088	0.0032812	0.0032132	0.0021816	0.0004059	0.00024544
460.316	0.00593	0.0048522	0.0051642	0.0045496	0.0046558	0.004097	0.003958	0.0030538	0.0031842	0.002235	0.00047842	0.00024118
459.815	0.0058588	0.0048316	0.0051138	0.0043364	0.0045902	0.0040616	0.003867	0.0031914	0.0031276	0.0020518	0.00041766	0.00012762
459.314	0.0058308	0.0047148	0.005053	0.0043246	0.004708	0.0041582	0.003707	0.003072	0.0029998	0.0020764	0.00033822	0.00015479
458.813	0.0057982	0.004775	0.0049972	0.0044116	0.004672	0.0040158	0.0038446	0.003167	0.0030564	0.0020354	0.0003591	0.000193918
458.312	0.0058102	0.004574	0.0049024	0.0042642	0.0044294	0.0040138	0.003786	0.0033044	0.0031106	0.0020396	0.00046132	0.00025286
457.811	0.005703	0.0044184	0.0050764	0.0042244	0.0045638	0.003957	0.003646	0.0030694	0.0031916	0.0021804	0.00041902	0.00032378
457.309	0.0056452	0.00439	0.0048098	0.0040744	0.0044902	0.0039968	0.0036818	0.0029814	0.0031162	0.0020962	0.00022776	0.0002407
456.808	0.0055192	0.0044684	0.0048392	0.004269	0.004443	0.0038776	0.0034378	0.0029648	0.003068	0.00196714	0.00018279	0.00035928
456.306	0.0055066	0.0042884	0.0047354	0.0041372	0.004198	0.0038266	0.0035274	0.003055	0.0029636	0.00186668	0.0003311	0.00043578
455.804	0.0054058	0.0042366	0.004642	0.0038872	0.0042424	0.003585	0.0036056	0.0028274	0.0030662	0.00197734	0.00027696	0.0004675
455.302	0.0054344	0.0042176	0.0047918	0.0039552	0.0041646	0.0037864	0.0033188	0.0029596	0.003022	0.00179614	0.00025968	0.000128266
454.8	0.0052236	0.0041392	0.0045176	0.0037894	0.0040822	0.0037106	0.003253	0.0028048	0.0028344	0.00180714	0.0002653	0.000149896
454.298	0.0052186	0.0040418	0.004427	0.0038022	0.004024	0.0035734	0.003216	0.002774	0.0026938	0.00171668	0.0002266	0.00025472
453.795	0.0051184	0.004085	0.0042578	0.0035682	0.0040146	0.0035268	0.003141	0.0025474	0.0026832	0.00183736	0.00026532	0.00037698
453.293	0.004968	0.0038404	0.0041688	0.0036532	0.0039006	0.0034602	0.003112	0.0027876	0.002725	0.00194252	0.00031696	0.00025992
452.79	0.0048364	0.00367	0.0041262	0.0034366	0.0038678	0.0033372	0.003225	0.0026742	0.0025404	0.00187844	0.0003003	0.00025506
452.287	0.0047766	0.0036146	0.0039548	0.0035118	0.0036436	0.0032516	0.0029878	0.0024924	0.0024502	0.00180194	0.00023026	0.00026258
451.784	0.0047402	0.0035048	0.0040412	0.0033702	0.0036694	0.0030774	0.0029796	0.002437	0.0024458	0.00176866	0.00032038	0.00022272
451.281	0.0047406	0.0036708	0.0039918	0.0031926	0.0036304	0.0030904	0.0028718	0.0023924	0.0024938	0.00171432	0.0002399	0.00024998
450.778	0.004602	0.0035264	0.0037886	0.0031752	0.003595	0.0030974	0.0027592	0.0024086	0.0023748	0.00147108	0.0003223	0.00030856
450.274	0.0044312	0.0031852	0.003787	0.003112	0.0034282	0.0029794	0.002749	0.002423	0.002241	0.00152284	0.00029138	0.000195566
449.771	0.004345	0.0031098	0.0036052	0.0031968	0.0032468	0.0028324	0.002791	0.0023864	0.0023008	0.00166768	0.00030486	0.00022886
449.267	0.004363	0.0032044	0.0036432	0.0031068	0.0033572	0.0029272	0.0027376	0.0021096	0.0022512	0.00166268	0.00033534	0.000185004
448.763	0.0042204	0.0031028	0.0034202	0.0028376	0.0033524	0.0028074	0.0027122	0.0022598	0.0023218	0.00165226	0.00026578	0.000197408
448.259	0.0043118	0.0030706	0.0036346	0.0030252	0.0032832	0.002814	0.0026828	0.0023566	0.0021832	0.00154638	0.00042476	0.00038092
447.755	0.0043564	0.0031196	0.0036394	0.0029926	0.0032006	0.0026498	0.0027742	0.00221	0.0022924	0.0015268	0.00026108	0.00037962
447.251	0.0041704	0.0029656	0.0035872	0.0029726	0.003231	0.0024818	0.0025358	0.0020416	0.002031	0.00154346	0.00028804	0.0002456
446.746	0.0041246	0.0029884	0.0035284	0.0027394	0.0032722	0.0024914	0.0024368	0.0020378	0.0021062	0.00156352	0.00029876	0.00029002
446.242	0.0039956	0.0028852	0.0034532	0.002702	0.003014	0.0025046	0.0023802	0.0020858	0.0020466	0.00160882	0.00030226	0.00031004
445.737	0.0039638	0.0027486	0.0032392	0.0026916	0.0030242	0.0026142	0.0024494	0.00191496	0.0022124	0.0015352	0.00028784	0.0002049
445.232	0.0037376	0.002793	0.0031282	0.0025118	0.0028304	0.00261	0.0023864	0.00191638	0.0020176	0.00148232	0.000368	0.000183378
444.727	0.0036846	0.002474	0.0029132	0.0025314	0.0028916	0.0024506	0.0022224	0.0018927	0.00195726	0.00137786	0.00014208	0.00024714
444.222	0.0035218	0.0024216	0.0028054	0.0022938	0.0027194	0.0023202	0.0021494	0.00176464	0.00196084	0.00132396	0.000181484	0.00030314
443.717	0.0034294	0.0023706	0.0026932	0.0022208	0.0026456	0.0021732	0.0022016	0.00175968	0.001798	0.00153574	0.00015118	0.00028488
443.211	0.0034786	0.002354	0.002624	0.0021534	0.0025034	0.0021618	0.00195066	0.0016825	0.0016578	0.00143044	0.000111738	6.6074e-05
442.706	0.0032924	0.0020748	0.0025952	0.0021304	0.002328	0.00194012	0.00190502	0.00161426	0.00162996	0.001171	0.000188622	8.9464e-05
442.2	0.003124	0.0020842	0.0025426	0.00177262	0.0022044	0.00198142	0.0018984	0.00151948	0.00167384	0.00119002	9.2332e-05	0.00021696
441.694	0.0029094	0.00186004	0.0022408	0.00168772	0.002113	0.00166086	0.00172812	0.00131516	0.00143946	0.00116732	0.00021754	0.000124822
441.188	0.0028216	0.00169424	0.0020904	0.00148464	0.0019141	0.00157704	0.00158832	0.00110788	0.00136002	0.0010425	0.000143452	0.00032904
440.682	0.0027422	0.00140434	0.00181412	0.00140608	0.00173524	0.00136258	0.00121342	0.0009574	0.00144672	0.0009039	0.000103508	0.00023608
440.175	0.0023084	0.00110192	0.00149368	0.00101136	0.00140792	0.00112656	0.00097768	0.0007683	0.00101988	0.00082474	-1.73128e-05	0.00020136
439.669	0.002046	0.00089368	0.00105636	0.00076036	0.00115792	0.00083932	0.00079984	0.00057206	0.0007903	0.00067042	5.3746e-05	0.00034584
439.162	0.00178704	0.00055286	0.0007834	0.00058484	0.00101664	0.00046566	0.00048506	0.0003812	0.00053994	0.00048454	-0.00015185	0.00020606
438.655	0.00132338	2.984e-05	0.00048622	0.000114266	0.00064522	0.000163858	0.0002117	1.1772e-05	0.00036712	0.00029822	-0.000110264	0.0002416
438.149	0.00082704	-0.00030752	0.000178468	-0.00041484	0.000108902	-0.00031732	-0.00022938	-0.00023646	-0.000142648	0.000122672	-0.00018713	0.00031356
437.642	0.00026036	-0.00087458	-0.00033462	-0.00093698	-0.00027198	-0.00071566	-0.0007257	-0.00064758	-0.000128866	-0.000163892	-0.00037	0.00038034
437.134	-0.00020408	-0.001474	-0.0011128	-0.00155928	-0.00088246	-0.00132138	-0.00103206	-0.0010771	-0.00077784	-0.00048984	-0.0002904	0.00039944
436.627	-0.00099498	-0.002185	-0.00172268	-0.0023108	-0.0014605	-0.0020046	-0.00181922	-0.0017403	-0.0013577	-0.00072602	-0.00056334	0.0002921
436.119	-0.00191394	-0.0030676	-0.0025516	-0.0030824	-0.002412	-0.0029314	-0.00246	-0.002154	-0.0020332	-0.00108574	-0.0006691	0.00025076
435.612	-0.0027368	-0.0040112	-0.00353	-0.0040018	-0.003445	-0.0036994	-0.0033468	-0.0029352	-0.0025768	-0.00153216	-0.00093122	0.0002057
435.104	-0.0039332	-0.0051086	-0.004712	-0.0051622	-0.0044828	-0.0045692	-0.0042972	-0.0038352	-0.0033542	-0.0020808	-0.00100904	0.000166824
434.596	-0.0053332	-0.00653	-0.005959	-0.006307	-0.0056428	-0.0059138	-0.0053742	-0.0048898	-0.0043106	-0.0027558	-0.00122292	0.000278
434.088	-0.006769	-0.0080854	-0.0076026	-0.0080654	-0.0070582	-0.0073528	-0.0069236	-0.0062078	-0.005326	-0.0034884	-0.00139118	9.373e-05
433.58	-0.0084782	-0.0098048	-0.0094178	-0.0096514	-0.0086808	-0.009172	-0.0082664	-0.0075248	-0.0066112	-0.0042178	-0.00175972	3.7614e-05
433.071	-0.010497	-0.0118964	-0.01136	-0.0115084	-0.0104772	-0.010815	-0.0099606	-0.0088864	-0.00802	-0.0049424	-0.002211	0.00010734
432.563	-0.012657	-0.0140514	-0.0135564	-0.0138146	-0.012522	-0.012834	-0.0117298	-0.010475	-0.0094846	-0.0061764	-0.002525	-8.103e-05
432.054	-0.0151596	-0.016339	-0.0160352	-0.0160908	-0.0147064	-0.0151138	-0.013646	-0.0124028	-0.0112008	-0.0070578	-0.0027272	0.000137878
431.546	-0.0176032	-0.0188894	-0.0184004	-0.0186358	-0.016963	-0.017461	-0.0157502	-0.0141888	-0.0130738	-0.0084164	-0.0032146	-8.9682e-05
431.037	-0.020222	-0.021596	-0.021152	-0.021236	-0.0194036	-0.02017	-0.0182378	-0.016327	-0.0146892	-0.0096558	-0.0037334	-0.000185582
430.527	-0.0228	-0.02434	-0.024018	-0.023626	-0.021908	-0.022586	-0.020746	-0.0184056	-0.0165204	-0.0107734	-0.004034	-0.00025238
430.018	-0.025342	-0.026824	-0.026598	-0.026208	-0.02446	-0.024906	-0.02292	-0.02044	-0.0184494	-0.0117772	-0.0043624	-0.0002651
429.509	-0.027876	-0.029174	-0.028836	-0.0287	-0.026754	-0.02722	-0.025054	-0.02191	-0.019987	-0.0131986	-0.0048476	-0.00050526
428.999	-0.030162	-0.031272	-0.031118	-0.030942	-0.02876	-0.029126	-0.026942	-0.023638	-0.021666	-0.0141072	-0.0051556	-0.00060962
428.49	-0.03191	-0.033288	-0.032882	-0.032684	-0.03045	-0.030994	-0.02841	-0.025128	-0.022746	-0.014875	-0.0054574	-0.0005637
427.98	-0.033436	-0.034698	-0.03427	-0.034184	-0.031712	-0.032282	-0.029492	-0.026168	-0.023686	-0.0155254	-0.005639	-0.0006527
427.47	-0.034476	-0.035868	-0.03535	-0.035122	-0.032648	-0.033276	-0.030434	-0.026878	-0.024452	-0.0158532	-0.0059166	-0.00054926
426.96	-0.035184	-0.03658	-0.03623	-0.035854	-0.033278	-0.033814	-0.03108	-0.027306	-0.02492	-0.0161122	-0.0059494	-0.00064512
426.45	-0.035522	-0.036896	-0.036428	-0.036104	-0.033528	-0.034208	-0.03124	-0.027656	-0.02475	-0.0161876	-0.0058606	-0.00073822
425.939	-0.03542	-0.03672	-0.036308	-0.036112	-0.033378	-0.034072	-0.031116	-0.027422	-0.02456	-0.015919	-0.0057574	-0.00040376
425.429	-0.034976	-0.036314	-0.035808	-0.035586	-0.032968	-0.033446	-0.03065	-0.026946	-0.023964	-0.0157626	-0.005796	-0.00046204
424.918	-0.034368	-0.03558	-0.035134	-0.034604	-0.032198	-0.032644	-0.029878	-0.026182	-0.023554	-0.0153072	-0.005487	-0.00052106
424.407	-0.03336	-0.034442	-0.03414	-0.033672	-0.031252	-0.031814	-0.028902	-0.025324	-0.022828	-0.0146066	-0.0052868	-0.00057012
423.896	-0.03213	-0.0332	-0.032884	-0.032588	-0.029854	-0.030516	-0.027988	-0.024448	-0.021896	-0.0140758	-0.0051372	-0.00043834
423.385	-0.030492	-0.031594	-0.03138	-0.030948	-0.02853	-0.028966	-0.026476	-0.02293	-0.020652	-0.0131856	-0.0046074	-0.00058352
422.874	-0.028966	-0.03001	-0.029576	-0.029482	-0.027084	-0.027544	-0.025022	-0.02185	-0.0198176	-0.0124726	-0.0046076	-0.00053292
422.362	-0.027276	-0.028498	-0.027808	-0.027678	-0.02562	-0.026016	-0.023522	-0.020688	-0.0185408	-0.0117042	-0.004157	-0.0004319
421.851	-0.025652	-0.026666	-0.02628	-0.026232	-0.02419	-0.024444	-0.02216	-0.0194924	-0.0174248	-0.0106648	-0.0039216	-0.00048732
421.339	-0.02386	-0.025068	-0.024688	-0.024692	-0.02245	-0.023106	-0.02082	-0.0180402	-0.016258	-0.009973	-0.0038744	-0.00028884
420.827	-0.02215	-0.023	-0.022754	-0.022886	-0.021	-0.021282	-0.019354	-0.0167928	-0.0148912	-0.0091828	-0.003331	-0.000164574
420.315	-0.020308	-0.021706	-0.021086	-0.02117	-0.0192262	-0.0196904	-0.0178992	-0.0154284	-0.013739	-0.0084758	-0.0030296	-0.0004274
419.803	-0.0187998	-0.020108	-0.0194474	-0.019733	-0.0177824	-0.0182876	-0.0165036	-0.0141802	-0.0124968	-0.0077978	-0.0028134	-0.00034002
419.291	-0.017252	-0.018648	-0.0178636	-0.018382	-0.0163396	-0.0167578	-0.0150734	-0.0130398	-0.0116948	-0.006956	-0.0026688	-0.00019757
418.779	-0.0155452	-0.016994	-0.0163516	-0.0166998	-0.0148692	-0.0153518	-0.0140334	-0.011992	-0.0106798	-0.0062938	-0.0024784	-0.0002016
418.266	-0.0142816	-0.0157968	-0.0149632	-0.0153742	-0.0137716	-0.0140876	-0.0128008	-0.0112168	-0.0097724	-0.0057158	-0.0022016	-0.00018313
417.753	-0.0131266	-0.014341	-0.0136088	-0.0137528	-0.0127486	-0.0128788	-0.0115752	-0.0099756	-0.0087652	-0.0053708	-0.002028	-0.000110056
417.24	-0.0120002	-0.0129396	-0.0125894	-0.0125446	-0.0115708	-0.0118174	-0.0108758	-0.0092262	-0.0081132	-0.004668	-0.00187014	-0.000132846
416.727	-0.010729	-0.0119022	-0.011477	-0.0114898	-0.0103908	-0.0106846	-0.0097654	-0.0083348	-0.0073164	-0.004316	-0.00160886	0.000170444
416.214	-0.0095	-0.010728	-0.010364	-0.01054	-0.0094308	-0.0097102	-0.008785	-0.0076006	-0.006534	-0.0039532	-0.00148222	0.00025272
415.701	-0.0084248	-0.0094906	-0.0092734	-0.0095966	-0.0083928	-0.0088338	-0.0078058	-0.0069204	-0.0060112	-0.0035328	-0.00123804	-0.000168204
415.188	-0.0075054	-0.008863	-0.0083902	-0.0086104	-0.0075014	-0.0081352	-0.0072632	-0.0062178	-0.0053728	-0.0029062	-0.00121458	8.6348e-05
414.674	-0.006505	-0.007976	-0.007552	-0.007863	-0.006876	-0.0073494	-0.0064118	-0.005662	-0.0049058	-0.0024882	-0.00104566	0.00028886
414.16	-0.005886	-0.0071392	-0.0065762	-0.0069882	-0.0061242	-0.00672	-0.0057638	-0.005144	-0.0043398	-0.0024052	-0.0011416	0.0003166
413.646	-0.0053486	-0.0065412	-0.006154	-0.0064808	-0.005472	-0.005897	-0.0052644	-0.0045496	-0.0039724	-0.0022524	-0.00104106	0.00018643
413.132	-0.0046612	-0.0060014	-0.00557	-0.005761	-0.005011	-0.0055428	-0.004753	-0.0040896	-0.0036282	-0.00181504	-0.00091022	0.000180848
412.618	-0.00388	-0.005325	-0.0049774	-0.0053038	-0.0046468	-0.0047008	-0.0043456	-0.0039216	-0.003308	-0.00174994	-0.00087726	-9.9956e-05
412.104	-0.003404	-0.0049392	-0.0044738	-0.0049318	-0.004097	-0.0046522	-0.003939	-0.0033654	-0.0030344	-0.00146432	-0.00075	0.000130694
411.59	-0.002993	-0.0043892	-0.0039728	-0.0043438	-0.0036416	-0.0041466	-0.0034864	-0.0031414	-0.0026736	-0.00144074	-0.00079456	7.7178e-05
411.075	-0.0027908	-0.0040212	-0.0035726	-0.003859	-0.0031598	-0.0037056	-0.0031416	-0.0028246	-0.0024186	-0.00128952	-0.00062334	0.000198804
410.56	-0.0022982	-0.0035164	-0.0033834	-0.0033856	-0.0027432	-0.0033948	-0.002961	-0.0025596	-0.0021572	-0.0011272	-0.00059782	0.000141682
410.045	-0.00195782	-0.0031936	-0.0029236	-0.0033464	-0.0025374	-0.0031694	-0.0025374	-0.0023872	-0.0018656	-0.00119648	-0.0007264	3.5186e-05
409.53	-0.00167186	-0.0029904	-0.0026546	-0.0031942	-0.0023278	-0.002982	-0.0021648	-0.0021418	-0.00171774	-0.00099584	-0.0006541	0.0003094
409.015	-0.00151564	-0.0026614	-0.002294	-0.0027822	-0.00192842	-0.0028188	-0.0021396	-0.00189466	-0.00161236	-0.00064042	-0.00079068	0.000125458
408.5	-0.00115454	-0.0027016	-0.0020124	-0.0023246	-0.0018712	-0.0024884	-0.00190812	-0.00179	-0.00142978	-0.00068302	-0.00042798	7.4092e-05
407.984	-0.00100024	-0.0023926	-0.00181624	-0.0022946	-0.0017177	-0.0020516	-0.0017515	-0.00151492	-0.00127508	-0.00061862	-0.00053168	0.00028532
407.469	-0.00077086	-0.0022106	-0.00166464	-0.0021166	-0.0015632	-0.00191654	-0.0017525	-0.00162968	-0.00099446	-0.00047436	-0.00055854	0.00022782
406.953	-0.00046052	-0.0020034	-0.00151866	-0.0022524	-0.0014333	-0.00195816	-0.00156814	-0.00142452	-0.00084804	-0.00056312	-0.00057414	0.000115152
406.437	-0.00051128	-0.00180878	-0.00111998	-0.0020016	-0.00134222	-0.00176988	-0.00151138	-0.00143246	-0.00106884	-0.00049674	-0.00039454	0.0003981
405.921	-0.00045302	-0.00160848	-0.00096232	-0.00184134	-0.00095456	-0.00149014	-0.00139208	-0.00132342	-0.00047698	-0.0002796	-0.00033496	0.00022194
405.405	-0.00011362	-0.0018474	-0.001109	-0.00139678	-0.00091754	-0.001257	-0.00125988	-0.00117346	-0.00066662	-0.00046834	-0.00057376	0.00031166
404.889	0.00021974	-0.00156782	-0.00097292	-0.00161862	-0.00084458	-0.0012878	-0.00100238	-0.0010889	-0.00066986	-0.00028994	-0.00060882	0.0002871
404.372	0.00035266	-0.00140308	-0.00070388	-0.00141304	-0.00077972	-0.00146666	-0.0009999	-0.00101702	-0.00061486	-0.000183758	-0.00053692	0.00021408
403.855	0.00031166	-0.0011334	-0.00056526	-0.0013023	-0.0007122	-0.001424	-0.00072566	-0.00111518	-0.00063046	-0.000170344	-0.00036042	0.000170736
403.339	0.00062482	-0.00096044	-0.00062722	-0.00113834	-0.0004794	-0.00110548	-0.00061882	-0.00071924	-0.0005871	-4.0674e-05	-0.00029828	0.00028066
402.822	0.0007985	-0.0008613	-0.00038282	-0.00119706	-0.000139518	-0.00079522	-0.00082384	-0.00051614	-0.00043004	-2.9496e-05	-0.00046454	0.00035628
402.305	0.00077354	-0.00054344	-0.00028578	-0.00071274	0.000134894	-0.00064852	-0.00060894	-0.00045808	-0.00042586	9.566e-05	-0.00045348	0.00028136
401.788	0.00106686	-0.00083892	-0.00016175	-0.00050248	-5.5242e-05	-0.00049304	-0.0003649	-0.00049742	-0.000148372	0.000145832	-0.00044584	0.00021184
401.27	0.00097336	-0.00053448	0.000105058	-0.00059622	3.7762e-05	-0.00051708	-0.00037454	-0.00053398	-0.00021802	0.00020884	-0.00029034	0.000193418
400.753	0.0010599	-0.00013273	0.000191944	-0.0003353	0.000122626	-0.00052736	-0.0003013	-0.00030214	6.534e-05	0.000112996	-0.000112924	0.00035406
400.235	0.00121312	-0.00020012	0.00050752	-0.0003985	9.5894e-05	-0.00044922	-6.6588e-05	-0.00029584	0.00034378	0.0002181	-9.0436e-05	0.00072922
399.717	0.00144326	-0.000120822	0.00050536	-5.9432e-05	0.000571	-0.00010367	1.55366e-05	-0.000133206	0.00048182	0.00033806	-0.00025178	0.00023326
399.199	0.00168152	0.00024682	0.00078276	5.5218e-05	0.000737	0.000109112	0.0002064	2.4532e-05	0.00028848	0.00015544	-0.0002562	0.00020974
398.681	0.0015458	0.00043464	0.00071168	-8.3576e-05	0.0007403	0.000119288	0.0003613	5.1068e-05	0.00033502	0.00072528	-0.00012405	0.0003336
398.163	0.0017522	0.000636	0.00083784	0.000140896	0.00093088	0.00052346	0.0005186	0.00026284	0.00048886	0.00065914	-1.44136e-05	0.00046504
397.645	0.00199762	0.00075886	0.00109702	0.00030114	0.00097594	0.00055218	0.00045056	0.00031262	0.00052294	0.00055088	-0.00030552	0.00030032
397.126	0.0022256	0.00076514	0.00124606	0.00049816	0.00112912	0.00063344	0.00053302	0.00058586	0.0006948	0.00078954	-0.00023276	0.000136968
396.608	0.0024658	0.00074604	0.00146416	0.00069522	0.00110116	0.00081252	0.00069604	0.00040314	0.0007458	0.00084172	-2.0114e-05	0.000126774
396.089	0.0024122	0.00102458	0.00150386	0.00063784	0.0012661	0.00080808	0.00088318	0.00060342	0.0007553	0.00095174	3.1108e-05	0.00056426
395.57	0.0024084	0.0011783	0.00141526	0.00065106	0.00146766	0.0008174	0.00087104	0.00075026	0.00077692	0.00084686	0.00025496	0.00052574
395.051	0.002562	0.00133374	0.00156656	0.00086652	0.00149234	0.00079984	0.00081346	0.00114104	0.00071062	0.0008018	0.0002808	0.0005613
394.532	0.0026558	0.00136834	0.0016077	0.00089256	0.00146532	0.00103694	0.0009406	0.00088028	0.00096816	0.00102546	-0.000134608	0.00038438
394.012	0.0026468	0.00105702	0.00187538	0.00115662	0.00171418	0.00107454	0.00112442	0.00111626	0.00110898	0.00097202	-9.105e-05	0.00038392
393.493	0.0027792	0.0012854	0.00190508	0.0011637	0.00131918	0.00114704	0.00113318	0.00101738	0.00111596	0.0008823	0.00011341	0.000151556
392.973	0.0028158	0.00120272	0.0019181	0.00115632	0.00141718	0.0011708	0.00116394	0.00060944	0.00101784	0.0006715	-7.5674e-06	0.00022224
392.453	0.0027842	0.00159316	0.00196942	0.00101836	0.00169226	0.00111446	0.0013535	0.00072982	0.00102516	0.00087132	-0.000127814	0.00039788
391.933	0.0027758	0.00141338	0.0019621	0.00107816	0.00189356	0.00136856	0.00098016	0.0009996	0.00096952	0.00080444	0.000175206	0.00021042
391.413	0.0028798	0.00162178	0.0021266	0.00133106	0.00177926	0.00140602	0.0010573	0.00106432	0.0012254	0.0009187	-1.14656e-05	0.00022236
390.893	0.0029436	0.00144664	0.0021906	0.00120932	0.00180912	0.00158992	0.00111164	0.00112826	0.00144554	0.0008246	-0.000101426	0.000181208
390.373	0.0029448	0.0015447	0.0021332	0.00122288	0.00150052	0.00129764	0.00132746	0.00096102	0.00092584	0.0009771	0.00024418	0.00025474
389.852	0.0030938	0.00178024	0.00186464	0.00125298	0.00166784	0.00132302	0.00136822	0.00103878	0.00115708	0.00095766	5.158e-05	0.00028164
389.331	0.003038	0.00160082	0.002043	0.00135332	0.00169782	0.00130118	0.00124628	0.00138104	0.00088838	0.00103728	0.000109096	0.00023258
388.811	0.0032096	0.00136308	0.0019456	0.00138512	0.00177302	0.00119138	0.00147418	0.00102926	0.001082	0.00074482	1.21248e-05	0.00031846
388.29	0.0031464	0.00152436	0.00192076	0.0010822	0.0016776	0.00134052	0.00137804	0.0007343	0.0014128	0.00071686	0.000108724	0.00024068
387.768	0.0028534	0.0016432	0.00195398	0.00161666	0.0016568	0.00119232	0.00148242	0.00097536	0.00130458	0.00084708	-3.4004e-05	0.000149968
387.247	0.0031036	0.00159212	0.0021054	0.00146236	0.00198398	0.00127272	0.00131016	0.00103726	0.00113508	0.00087044	0.000104998	0.0001812
386.726	0.0031042	0.00189072	0.00184426	0.00128388	0.00171682	0.00114642	0.00112808	0.00109208	0.0010829	0.00069718	0.000105172	0.00040756
386.204	0.0029648	0.00148742	0.00187908	0.00140138	0.0021346	0.0011915	0.00140736	0.0007369	0.0011657	0.00100836	-0.000132056	0.00052966
385.683	0.0029386	0.00169562	0.00176074	0.0013203	0.001769	0.00134014	0.00113264	0.00086328	0.00109188	0.00102976	-0.000163186	0.0006561
385.161	0.0032218	0.0014742	0.0018124	0.00139458	0.00194922	0.00138786	0.00110946	0.00100006	0.001322	0.00091738	4.5264e-05	0.00034244
384.639	0.0031732	0.00138622	0.00189012	0.00169904	0.00172146	0.00123014	0.0013468	0.00100954	0.00127932	0.0009618	-7.546e-05	0.00030926
384.117	0.0028918	0.0012666	0.00175696	0.0012482	0.00187296	0.0013941	0.0014034	0.0009456	0.00125128	0.00076714	-0.00021126	0.00039712
383.594	0.0030504	0.00144348	0.002179	0.0013275	0.00177642	0.00146922	0.0014456	0.00112026	0.00119708	0.00082036	-0.00027984	0.0003507
383.072	0.0031466	0.00147324	0.0020584	0.00145144	0.00173532	0.00087272	0.0012799	0.00097394	0.0011057	0.00092518	-0.0003199	0.00026402
382.549	0.0029728	0.00149796	0.0022164	0.00144498	0.00191424	0.00121618	0.0012609	0.00094274	0.00096332	0.00082112	9.4406e-05	0.00056224
382.027	0.002769	0.00180154	0.00184912	0.00142732	0.00171784	0.00121858	0.00164318	0.00081392	0.00098348	0.0008866	6.4922e-05	0.000181458
381.504	0.0032144	0.00155326	0.00195362	0.00121376	0.0021004	0.00120174	0.00144666	0.00097434	0.00087204	0.00066936	2.667e-05	0.0004097
380.981	0.0030196	0.00126772	0.00198602	0.0013357	0.0019314	0.00143996	0.00158418	0.00084892	0.00115584	0.00102262	-4.6734e-05	-4.2948e-05
380.458	0.0029826	0.00134316	0.002292	0.00116506	0.00178608	0.00152152	0.00118382	0.00104676	0.00099974	0.00112038	3.7456e-05	0.00031198
379.934	0.0030566	0.00162384	0.0020152	0.00126314	0.00176084	0.00124782	0.00139428	0.00090474	0.00115738	0.00092796	-4.229e-05	0.00030862
379.411	0.002793	0.00186546	0.00186732	0.00153502	0.00172644	0.0011768	0.00155112	0.00118324	0.00119448	0.0009638	0.000107038	0.00033334
378.887	0.002834	0.00144336	0.00178554	0.00140424	0.00177064	0.00132274	0.00137886	0.00085046	0.0009565	0.00088154	0.0002711	0.00025976
378.364	0.0031334	0.0014016	0.00166454	0.0011454	0.00177332	0.0010626	0.00120884	0.001106	0.00105612	0.00100146	0.0002462	0.00051212
377.84	0.0029466	0.001199	0.00190426	0.0010285	0.002008	0.00146566	0.00099424	0.00065922	0.00105986	0.00059686	0.000181236	0.0005199
377.316	0.002666	0.0010977	0.0020876	0.0013594	0.0017102	0.00120852	0.0011223	0.00059522	0.001093	0.00092736	-4.8836e-05	0.0003089
376.792	0.0030132	0.00101068	0.00180664	0.0014481	0.00174544	0.00131842	0.00089644	0.00095382	0.00058454	0.0009072	-6.7338e-05	0.0004036
376.267	0.0029296	0.0013027	0.00195614	0.00110774	0.0015248	0.00104834	0.001307	0.0008487	0.00084292	0.00092186	-5.8454e-05	0.0006852
375.743	0.00283	0.0013372	0.00184992	0.0013525	0.00147506	0.0009185	0.0010218	0.00062458	0.00111414	0.00084348	0.00012104	0.00042196
375.218	0.0028648	0.00132562	0.00185104	0.00129742	0.00165612	0.00098592	0.00088504	0.0007475	0.00112498	0.00103398	-4e-05	0.00052892
374.694	0.0027166	0.00121834	0.00183024	0.00085306	0.00149422	0.00125726	0.00118938	0.0006556	0.00105746	0.0010433	0.000130818	0.0004072
374.169	0.0027882	0.00116306	0.00170284	0.00077916	0.00134318	0.00066982	0.00109038	0.0006094	0.00091834	0.00105948	0.000177056	3.0106e-05
373.644	0.0028394	0.00089238	0.00160278	0.00078492	0.0012819	0.0006497	0.00109116	0.00055522	0.0008853	0.00137698	-5.281e-06	0.000168042
373.119	0.0025756	0.0011918	0.0014776	0.00106986	0.00120986	0.0010027	0.0011832	0.00058104	0.00095032	0.00077812	8.5872e-05	0.000176572
372.593	0.0028394	0.00115602	0.0015983	0.00122726	0.0016362	0.00111448	0.00094258	0.00034424	0.0010075	0.00102084	0.00020508	0.00060214
372.068	0.0027028	0.0011761	0.00132016	0.00136138	0.0018159	0.0012649	0.00068912	0.000329	0.00102136	0.000859	0.0002071	0.00038148
371.542	0.002692	0.00082822	0.001893	0.00113554	0.00144982	0.00110422	0.0007846	0.00011412	0.0007671	0.00066588	9.3234e-05	0.00073392
371.016	0.0028528	0.00108808	0.00155672	0.0011084	0.00111486	0.00092874	0.00107198	0.000186062	0.00104224	0.00080672	-8.3824e-05	2.1152e-05
370.491	0.0025672	0.0012188	0.00114558	0.00107418	0.00074322	0.00069558	0.00102304	0.00037202	0.0010882	0.00115304	1.43694e-05	-0.00015438
369.965	0.0028488	0.00132528	0.0015991	0.0009999	0.00108564	0.00091898	0.0009045	0.00047328	0.00107622	0.00088768	-5.4894e-05	1.73426e-05
369.438	0.0024844	0.00077752	0.00150588	0.0008003	0.00127206	0.00112916	0.00093332	0.000114948	0.00086622	0.00059306	-0.00028922	6.4482e-05
368.912	0.0028612	0.00085246	0.00165686	0.00057252	0.00139362	0.0011351	0.00092028	0.00090278	0.00082326	0.00094694	-0.000113894	-0.00016767
368.386	0.003154	0.0010916	0.00175164	0.00028482	0.00180258	0.00055128	0.00098794	0.00086092	0.00108208	0.00091864	0.000102542	0.00042414
367.859	0.0023722	0.00123168	0.0014449	0.00078786	0.00171578	0.00090624	0.000455	0.00070296	0.00096896	0.00041066	-0.000154148	0.00020818
367.332	0.0025126	0.00087468	0.00134072	0.000772	0.00140952	0.00082154	0.00072942	0.00034456	0.00161292	0.0004298	-0.00032094	0.00065874
366.805	0.002598	0.00059136	0.00126452	0.0005819	0.0013861	0.00090492	0.00055238	0.00054404	0.00078772	9.552e-05	-0.000158638	0.00063512
366.278	0.002505	0.00087696	0.00160004	0.00060802	0.00090884	0.000103422	0.00060672	0.00052396	0.0003915	0.00054956	-0.000113116	-0.000143028
365.751	0.0025088	0.00115624	0.00165824	0.00100032	0.00154604	0.0005258	0.0006121	0.00045872	0.00094006	0.00097716	-0.000191432	0.00028392
365.224	0.0024426	0.0008579	0.00132832	0.00074852	0.00132428	0.00089764	0.00064244	0.00041686	0.00082906	0.00131916	5.433e-05	0.000103948
364.696	0.0022844	0.00101142	0.00079372	0.0002653	0.00138948	0.00029618	0.00081206	0.00065972	0.00066884	0.00057198	-0.00028828	0.0002177
364.169	0.002391	0.00063578	0.00076086	0.0006905	0.00143344	0.00025192	0.00069606	0.00083858	0.00041164	0.00029606	-0.00049574	0.000188088
363.641	0.0024606	0.00080088	0.001225	0.00063344	0.0014837	0.00033978	0.00051976	0.00066256	0.00096702	0.00025444	-0.0005915	0.000138018
363.113	0.002229	0.0013702	0.00150914	0.00061066	0.0011832	0.00034996	0.00020464	0.0008832	0.00087802	0.00078328	-0.00054966	0.00058196
362.585	0.0020142	0.00073798	0.00136138	0.00109528	0.00138472	0.00021796	0.00051848	0.0008096	-4.3792e-05	0.0007712	-0.00020264	0.00068974
362.057	0.002123	0.00052706	0.00097496	0.0008626	0.0006369	0.00034304	0.00087662	0.00022692	0.00100844	0.00050944	-0.00040294	-0.000116662
361.528	0.0025432	0.00061072	0.0014597	0.00084086	0.00064994	0.00036718	0.00050802	9.296e-05	0.00082032	0.00102504	0.000184188	0.00050162
361	0.002276	0.00115958	0.00087296	0.00056222	0.00115018	0.00039166	0.00032464	0.00053462	0.00079426	0.00039902	-0.0004296	0.00020068
360.471	0.0022034	0.00085282	0.00060834	0.0003036	0.00074948	0.0008223	0.00133292	0.00075946	0.00072604	0.0006108	-0.000113378	0.00093448
359.942	0.0026298	0.00046216	0.0008234	0.00098058	0.00123	0.0002036	0.00098106	0.00033342	0.00102488	0.00047358	-1.89256e-05	0.00043528
359.413	0.002404	0.00083932	0.00021664	0.00064268	0.00107092	-2.2622e-05	0.0004346	0.00061756	0.00021944	0.00069214	-1.56546e-05	0.00040298
358.884	0.00147444	0.00086852	0.0010475	0.00050304	0.00120992	0.0004447	0.0004187	0.00057842	0.00074676	0.0008593	0.00056936	0.00092248
358.355	0.0025532	0.00062386	0.0008972	0.00093072	0.00113928	0.00096576	0.0008117	0.00045256	0.00064128	0.00064604	0.00046632	0.00082956
357.826	0.0023282	0.00023876	0.00113532	0.00109702	0.00096726	0.00048462	0.00156452	0.00038064	0.00043724	0.00107594	0.000125886	0.00064734
357.296	0.0020688	0.00024754	0.00040734	0.00081034	0.00089684	0.00056018	0.00113186	0.0004691	0.00038372	0.0013517	-0.00066048	4.932e-05
356.767	0.002113	0.0006716	0.00051402	0.00086006	0.00138462	0.00061988	0.00129006	0.00052084	0.00023938	0.0007261	0.00060562	-0.00024228
356.237	0.0027152	0.00069938	0.00113856	-3.1996e-06	0.00060374	0.00039508	3.5244e-05	0.00026192	0.00056014	0.00069436	-8.2912e-05	-0.0002442
355.707	0.0025536	0.0003108	-0.00024322	0.00071324	0.0012474	-0.00021464	0.0002332	0.0004451	9.7942e-05	0.0009194	-0.00049496	-7.845e-05
355.177	0.00131952	0.0004694	0.00111288	0.00055002	0.00025072	0.00036092	0.00132718	-0.00042454	0.00038332	0.00063138	0.00057828	0.00083412
354.647	0.00154634	0.000168758	0.00033702	0.00033426	0.001827	0.0009922	0.00102756	-0.00050782	0.00020376	9.7828e-05	-0.00092154	-0.000157662
354.116	0.00194634	0.00133742	0.00186598	0.0011508	0.00071544	5.662e-05	0.00049576	0.00054764	0.00045256	0.00130146	0.0001726	-0.00040328
353.586	0.0023322	0.00148868	0.00130848	0.000157132	0.00061266	0.00020476	-6.4798e-05	0.000185208	0.00055254	0.002182	0.00061762	-0.00021442
353.055	0.00149238	0.0005722	0.00026496	0.00085254	0.0013691	0.0019487	-5.6076e-06	0.00043912	-0.00020582	0.00064066	0.00030448	-7.0674e-05
352.524	0.002707	1.9939e-05	0.00055272	0.00057508	0.00030788	0.0009277	0.00059162	0.00041394	0.0003899	9.9654e-05	-0.0006156	0.00039764
351.993	0.00155764	0.00064234	0.00075306	0.00090512	0.00101632	0.0007464	-8.0404e-05	-1.90616e-05	0.00023688	0.00104232	-0.00032148	-0.000108342
351.462	0.0023474	0.00062534	0.00097562	-1.93382e-05	0.00127214	-2.708e-05	0.00064014	0.000143342	0.00078938	0.00146854	-0.000187798	0.00056506
350.931	0.00186228	0.00021	0.00038948	0.00181084	0.00109856	0.0004386	0.00100042	-3.1228e-05	0.00036688	0.00082996	0.000118234	0.00088378
350.399	0.00146804	-0.00025232	-0.00029384	-0.000115644	0.00052438	0.000104956	0.00070586	-0.00105278	0.0012069	-0.00034804	-0.00064486	0.00097412
349.868	0.00095516	3.4384e-05	-0.00071098	0.00064062	0.00174286	0.00045012	-0.00054128	-0.00021094	0.0028094	0.000165994	0.00047484	-0.00064956
349.336	0.003226	0.00076776	-0.00050242	-0.00141658	0.00082898	-0.0002211	0.0004567	0.00138026	0.00090552	4.5634e-06	-0.0003245	-0.00082958
348.804	0.0026254	0.00158814	0.00194842	-0.00050778	0.00039208	0.00055086	-0.0021122	0.0003639	0.00091388	0.0021908	-0.00028256	0.00027628
348.272	0.00119146	0.0003952	0.000751	-0.00110476	0.00071064	-0.00133234	-0.0021828	-1.38522e-05	-0.00077818	0.00060278	-0.00050472	5.929e-05
347.74	0.00130832	0.00047518	-0.00070602	-0.0004353	0.0009061	0.0002431	-0.00044582	-0.00053374	0.00065278	-0.0012623	0.000170146	0.00138754
347.208	0.0025562	-0.00056054	0.0012136	-0.00160996	0.00040416	-0.00113326	-0.00116634	-0.00061712	0.00045016	-0.00102834	-0.0013249	-0.00019594
346.676	0.0010077	-0.00097764	0.00053378	-0.00021084	-0.00084158	-0.00028532	-0.00126902	0.00103606	-0.00088678	0.00012769	-0.00024076	-0.00091232
346.143	0.0023842	-0.00114654	0.00050014	0.00056462	-4.0524e-05	0.00124	-0.00109012	0.00022408	-0.00028742	0.00044066	0.00130032	0.000193856
345.61	0.00074092	-0.00081944	0.00159158	-0.00183876	0.00025224	0.00084248	0.00034454	-0.00024612	0.00077692	-0.00024046	6.157e-05	0.0006609
345.078	0.0024058	-0.0033334	0.00116946	0.00046386	0.00177206	-0.00020532	-8.5906e-05	0.0011572	0.0015325	0.00064094	0.0004708	0.0008566
344.545	0.00154378	-0.00193086	0.0015592	0.000149286	2.8982e-05	0.0010989	-0.00153582	0.00082356	-0.00172624	0.00075904	-0.00111144	0.00143524
344.011	-0.00105842	-0.00060198	-0.0006111	0.00082326	-0.00119428	0.00037064	-0.00084188	0.00122984	-2.1128e-05	0.00066612	-0.0012749	0.00145372
343.478	-0.0004944	0.00157666	-0.000546	-0.00147292	0.00084232	0.00044636	-0.00038094	7.7864e-05	0.0028308	0.00118798	-0.00094252	0.0005232
342.945	0.00178776	0.0003256	0.0003241	-3.9012e-06	-0.00085708	-0.00138404	0.00168414	0.00189222	0.0007689	0.0039936	-0.00065886	0.0005986
342.411	0.00066366	-0.00110496	0.0029494	-0.00122992	-0.001467	0.0009571	-0.0004695	0.0024158	0.0003331	0.00086898	0.00074546	0.0034718
341.877	0.00165482	-0.00192096	0.00194758	0.00112482	-0.00151626	0.000148568	0.00056928	-0.000989	-0.00025892	0.0033566	0.0024506	0.0042676
341.344	0.0003642	-0.00110804	0.00131322	0.00022652	-0.000143226	-0.00086356	-0.00051262	-0.00090658	-0.00068232	-0.00055088	-0.00141452	-0.00043296
340.81	-0.00106336	0.00125378	0.0038912	-0.00196918	-0.000170314	-0.00233	0.00173622	0.0011748	-0.00197288	0.00024448	0.00115938	-0.00051222
340.275	0.0032106	-0.00143454	0.0020394	-0.00106558	0.0005744	0.00083156	0.0005799	0.002172	0.00021732	-6.0832e-05	0.00184854	-0.00080688
339.741	0.00030192	-0.003199	-0.00020634	-0.0023258	-0.00182336	0.0009263	-0.0022712	0.0024452	0.00052252	-0.00066514	0.0008217	-0.00143378
339.207	0.00022484	-0.0018528	0.0022956	-0.0043098	1.5626e-05	-0.00132284	0.0020218	-0.00139598	0.0003388	-0.000184032	0.0032768	0.00058584
338.672	0.003217	-0.00090372	0.00197222	-0.0047022	0.0015152	-0.00033162	-0.0022682	-0.00023122	0.0006709	0.00101652	-0.00115554	0.0009002
338.137	0.00026526	-0.0022184	0.00173636	0.000119584	-0.002085	0.00197796	-0.00049406	0.0024882	-0.00076272	0.00102876	-0.00092618	-0.00093528
337.603	-0.00092754	-0.0020758	0.003213	-0.0028076	-0.0003826	0.00106328	-0.0030744	0.0029176	0.00144572	0.0006148	-0.00122164	-0.00022268
337.068	-0.002733	0.00109018	0.00103104	-0.0035348	-0.00190424	-0.0024228	0.00062134	-0.002211	0.0029052	0.0025514	-0.00045558	-0.00198764
336.532	0.0057186	-0.004354	-0.0003122	-0.00185334	-0.00036812	-0.0034356	-0.00028136	0.00159962	0.0020536	-0.00085248	0.00078788	0.00134932
335.997	-0.00093108	0.00074974	0.00178568	-0.0026816	-0.0024826	0.00071036	-0.0004979	-0.00105792	0.00114312	0.00036618	0.000111442	-0.00024476
335.462	-2.695e-05	-0.001271	-0.00150028	-0.0026768	-0.0026284	-0.00041922	-0.0029764	-0.0030408	-0.00184924	0.00193714	-0.0024894	-0.0007265
334.926	0.00182766	0.00119418	-0.0006945	-0.0036678	0.00175804	0.0026408	-0.00067852	-0.003637	0.00186522	0.0042972	-0.00170618	-0.0025706
334.39	-0.00171962	0.00176372	-0.00079834	-0.00451	-0.0021722	-0.0034916	-0.0027626	0.0061184	0.0049508	-0.0027382	0.0008535	-0.0028562
333.854	0.0035564	-0.0048056	0.0052632	-0.0026318	-0.0036432	0.0005409	-0.00128158	-0.005837	-0.00029246	0.0030288	-0.0043216	-0.0025618
333.318	-0.0053786	0.00091998	0.0045962	-0.008401	-0.00114002	-0.0071772	0.00196774	-0.00033016	-0.0065926	0.000127942	0.0034246	-0.00183374
332.782	-0.004359	-0.0027316	0.002217	0.00093808	-0.0052602	-0.002289	-0.00075466	-0.008754	0.002692	-0.0048938	-0.0031306	-0.00061452
332.246	-0.00094026	-0.0041248	-0.0022202	-0.0004014	-0.0058906	0.00010085	0.0028358	-0.0023328	0.0022846	0.0040784	-0.00028968	-0.0003883
331.709	0.00128788	-0.0043694	0.004893	-0.0047182	0.00073846	-0.0035934	0.0027378	-5.6938e-05	0.0062324	0.00130754	0.0116044	0.00066128
331.173	0.00135444	0.00105282	0.00042888	0.002534	-0.00081384	-0.0018895	-0.0040936	0.00073496	-0.004511	0.0030234	0.0024732	6.1744e-05
330.636	-0.00160182	-0.006291	0.0044632	-0.0045682	0.00108246	0.000161652	-0.0075752	-0.0033016	0.00146562	-0.0020822	0.0041262	-0.0006677
330.099	-0.0027248	-0.002437	0.0024954	-0.0029882	-0.0033628	0.002712	0.0075324	-0.0044644	0.0078898	0.0058534	-0.0048616	-0.00071584
329.562	-0.008502	-0.0085974	0.0074258	-0.00343	0.002221	-0.0025734	-0.00037076	-0.0055242	0.000963	-0.002581	0.00013661	0.0051212
329.025	0.0003048	-0.00097944	0.00141662	0.00033902	-0.0101292	-0.0071776	0.0032872	0.0010524	0.007771	0.0075028	0.0043532	0.0032528
328.488	0.003491	-0.0033402	0.00073188	-0.0068864	-0.003422	-0.003266	0.0044104	0.0057874	0.00162616	-0.003453	-0.0083756	-0.00087168
327.95	-0.0026024	0.0047218	-0.0030028	-0.00085278	0.00085818	-0.00133298	-0.0030222	-0.0024248	0.00064024	0.00247	0.0024508	0.002117
327.412	-0.0104528	-0.01079	0.004455	0.00024298	-0.00033602	-0.0024622	0.00286	-0.0032932	0.008983	0.0105994	-0.00113436	-0.005729
326.875	0.005262	-0.0078338	-0.004632	-0.0050224	0.0037078	0.00097736	-0.00032518	-0.0067888	0.000365	-0.00098242	-0.0049024	0.003975
326.337	0.0023336	-0.0085788	0.00786	0.00155746	0.0076904	-0.0134524	-0.002009	0.003691	0.0070032	0.0135766	-0.0094536	-0.00053118
325.799	-0.0010712	0.0083674	0.0042088	-0.004613	0.0017638	-0.0046664	0.0064282	-0.0091468	0.0022536	0.0074012	0.0038002	-0.0076084
325.26	0.00150948	0.0024208	0.005384	-0.0029252	-0.0066142	-0.0112236	-0.008607	-0.0065222	-0.0024196	0.0051588	0.006798	-0.0159274
324.722	-0.0020526	-0.0089056	-0.0123788	0.0083396	-0.0058892	0.0018952	-0.0053566	-0.0053686	0.00671	0.0095286	0.006447	0.0051796
324.184	0.0049554	-0.0090378	0.0122064	-0.00171308	0.0045436	-0.0041652	-0.004082	-0.00128898	0.00153844	0.0096564	0.002479	-0.00801
323.645	-0.0057002	0.0033718	0.0065302	-0.005556	-0.0088046	-0.014572	0.0064586	-0.0036066	0.0067368	0.0050086	0.0141622	-0.0068816
323.106	-0.0013393	0.0145864	-0.0029968	-0.0020422	0.0090446	-0.0095606	0.0035532	-0.0016483	0.0019979	0.0178186	0.00195544	-0.00061352
322.567	-0.0044468	-0.0062074	-0.0007132	-0.008431	0.0037174	0.0008056	0.0021584	-0.0078856	0.013858	0.00180744	-0.0028786	0.00195876
322.028	0.0091392	0.0051162	0.0092386	-0.010541	-0.0067242	0.0062676	0.003585	-0.003548	-0.0031184	-0.00045344	0.0049286	0.0039278
321.489	-0.0029106	0.015038	-0.00164246	-0.00048818	0.00071852	-0.0184352	-0.0066648	0.006259	-0.00093302	-0.0020214	0.00153942	-0.0046418
320.95	-0.0017768	0.00080516	-0.00021574	-0.012744	0.0113278	0.000179796	-0.0147	-0.0099976	0.0012051	0.0042784	-0.0058192	3.7984e-05
320.41	-0.0080112	-0.008356	-0.0051822	-0.0080564	-0.00062556	0.0080662	-0.005788	0.0063844	0.014311	0.02172	-0.005611	-0.003423
319.871	0.0041056	0.0033168	-0.00153584	-0.004163	-0.0048978	-0.0108398	0.004845	-0.00170396	0.0063436	-0.00047464	0.0091904	0.004701
319.331	-0.007067	-0.00187604	-0.00158036	-0.0063028	-0.0009188	0.0022608	0.006346	0.0069348	0.000187014	0.0034246	0.002477	0.020798
318.791	-0.0041702	-0.00021916	0.003144	-0.00179094	-0.0012613	0.0032334	-0.0070618	-0.0102018	0.0069882	0.0026544	-0.0056434	0.012634
318.251	0.0103636	-0.0064192	-0.0025144	-0.00104262	-0.013955	0.0072544	0.0030046	-0.007993	-0.0080358	0.0187934	0.0032588	-0.0060892
317.71	-0.007976	-0.0090286	-0.016316	-0.0065092	0.0137006	0.0025974	-0.0093496	0.0115604	0.0066686	0.00104546	0.002329	-0.0057358
317.17	0.0125934	-0.0131204	0.0063552	0.0129312	0.0090648	0.0031876	-0.003684	0.0035808	0.0045468	0.0097396	-0.0156118	-0.0051542
316.63	0.0064518	-0.0044078	0.00046362	-0.009565	0.0020682	-0.0096376	0.0048302	-0.0170754	0.00193998	0.0064316	0.007283	0.009706
316.089	0.0035248	-0.0186934	0.0065818	-0.0045824	-0.0129268	-0.0031732	0.00051704	-0.0152226	0.002002	0.0057138	-0.020512	-0.0107514
315.548	-0.0045488	-0.0098206	-0.006478	-0.0111856	0.0115798	0.004719	0.00021154	-0.0071642	6.01e-05	0.0171502	-0.00156424	0.00020446
315.007	-0.00117712	-0.0104182	-0.0079176	0.0103044	-0.0041274	0.0071726	-0.00065528	-0.0057444	-0.0064124	0.0098714	0.0072172	0.0082416
314.466	-0.0133942	-0.0093362	0.0025352	-0.0035096	0.0064858	-0.009548	-0.0098516	-0.003624	0.0074842	0.00129458	-0.0080004	0.01235
313.925	-0.0023176	-0.0093118	-0.0160554	0.00448	0.0034548	0.0128376	-0.0142928	0.00025614	0.0123228	0.0122856	-0.00123574	0.0086826
313.383	0.013999	-0.018611	0.0156008	-0.022388	0.0075884	-0.0022046	-0.0191066	-0.026318	0.007467	-0.0092284	-0.0050054	-0.0071438
312.842	0.00054844	-0.0048782	-0.003193	-0.0090162	0.027094	0.0121196	-0.0085256	-0.0123246	0.009447	0.01627	0.020932	0.0094264
312.3	6.726e-05	-0.0093818	0.00181176	-0.0042506	0.0090224	-0.0095172	-0.013019	-0.0065216	0.021208	-0.0058396	0.00154626	0.023912
311.758	0.003436	-0.022656	-0.0110702	-0.0085584	0.008369	-0.0170888	-0.0106664	-0.025006	0.0131462	-0.0042748	0.0041646	-0.00167822
311.216	0.032564	-0.020246	-0.0018407	-0.00156682	0.0049504	-0.0142726	-0.012105	-0.0105534	0.0145742	-0.0075826	0.0162446	0.00091884
310.674	-0.01688	-0.030688	-0.0169842	-0.0042132	0.008036	0.025772	0.0143432	-0.0008014	0.014857	0.0052416	0.007208	-0.0143344
310.132	-0.004648	0.005114	0.0063618	-0.0183284	-0.001535	-0.00083306	-0.025146	-0.037956	-0.0047618	0.0131284	0.00102616	-0.0183086
309.59	-0.0005669	-0.035618	0.0048144	0.00131744	-0.02884	0.028698	0.0073066	-0.005658	0.0147708	-0.019284	0.002557	-0.0028612
309.047	-0.0073662	-0.0144244	-0.00150032	-0.00096524	0.0151024	0.019288	-0.02773	-0.012708	0.0024042	0.0097678	0.0035192	-0.0089706
308.504	0.021836	-0.005876	-0.0015952	0.013762	0.0056022	-0.0019909	-0.0166472	-0.0255	-0.0173224	-0.00881	0.0013968	-0.0134102
307.962	-0.0068164	-0.0099776	-0.004475	-0.0040946	-0.028636	0.0175526	-0.0136388	-0.024702	0.022452	-0.0029538	-0.0094302	0.0085476
307.419	0.00056198	-0.029196	-0.0073016	0.0050918	0.00102746	0.0179794	-0.016835	-0.0059644	0.028134	-0.0035548	0.00131844	0.0120126
306.875	0.020738	0.0105062	-0.00982	-0.0054954	-0.021074	0.020524	-0.020622	-0.0164006	0.025416	0.0058698	0.0031276	-0.0091038
306.332	0.023882	-0.02116	-0.0135592	-0.022342	0.002429	0.0020694	-0.027236	-0.0285	0.0076278	0.0194408	0.0115718	-0.0024644
305.789	-0.023932	-0.0092616	1.11628e-05	0.0141416	0.0028186	0.017543	0.00050698	-0.03027	-0.0084822	0.0015943	-0.0085086	-0.0133002
305.245	-0.0082134	-0.0020098	0.0025754	0.00082618	0.0060308	0.0092008	-0.0054796	-0.0190624	-0.0180974	0.023664	0.0146868	0.011985
304.701	-0.0077682	0.0040316	0.009788	-0.0094586	-0.0057304	-0.003685	0.010429	-0.0169268	-0.0070512	0.04101	0.00139956	0.0062516
304.158	-0.0071958	-0.024314	-0.0054156	-0.030084	-0.0053936	-0.0099376	-0.0197094	-0.0141624	0.02499	-0.005332	-0.0046476	0.013221
303.614	0.0055874	-0.0116102	-0.0027768	0.014628	0.011793	0.028472	0.0124724	-0.020242	0.032726	0.02619	0.0122534	0.007711
303.069	0.0117214	0.002386	-0.0024594	-0.0107816	-0.012975	0.005321	-0.019469	-0.0065284	0.023374	0.0115038	0.0080532	-0.00143342
302.525	0.0198296	0.0066438	-0.034988	0.0080124	-0.033484	-0.0022822	-0.0042834	-0.0108322	-0.0082012	0.0123398	0.0126438	0.00113728
301.981	-0.0070552	-0.0088918	0.0065258	-0.023512	-0.0158612	0.0036414	-0.032646	-0.008349	0.00120424	0.003746	0.0072016	0.02261
301.436	0.00081326	-0.038054	0.0064506	0.00177098	0.024974	0.0023444	-0.0197622	-0.0083314	0.013515	0.0117716	0.0144012	-0.0130028
300.891	-0.0170198	0.0100954	-0.0124332	-0.012207	0.0038362	0.022892	-0.003059	-0.015445	0.0068284	0.0197236	0.017224	-0.0077454
300.347	0.0088492	-0.0129768	0.0035622	-0.012248	-0.0025476	0.00194144	-0.0023766	0.0033084	-0.00130826	-0.0043932	0.0140076	0.013675
299.802	0.030878	-0.009519	0.0021746	0.0131906	0.00112038	0.0087302	-0.025986	-0.0053106	0.00705	0.00033838	0.00138672	0.014849
299.256	-0.0040732	-0.0077114	0.0189276	0.0041456	0.020864	0.0094026	0.00118746	-0.029446	0.0029856	0.0194184	-0.0014302	-0.0074104
298.711	0.0054066	-0.0065178	0.0128778	0.023596	-0.02698	0.0157094	-0.0140872	-0.0121454	0.03403	-0.0125112	-0.0064048	0.0091256
298.166	0.00154888	0.0027522	-0.0159404	-0.031046	-0.010174	0.0127992	-0.058054	-0.02795	0.024804	0.023598	0.0062624	0.0222
297.62	-0.0199606	-0.0027374	-0.025094	-0.0046128	-0.0060724	0.0092168	0.0078352	-0.02553	0.0056706	0.00855	0.0186308	0.0075136
297.074	0.0132006	-0.027282	0.026216	0.0078382	0.004828	-0.0028404	-0.0178638	0.0070662	0.021484	0.026362	0.0195494	0.020406
296.528	-0.008357	-0.0189524	0.01053	0.0159574	-0.0088482	-0.0041778	-0.00166122	-0.00115922	-0.00140804	-0.0156456	2.6512e-06	0.008069
295.982	0.0043724	-0.0084284	0.014574	-0.018335	-0.018572	0.0060118	0.0037132	-0.0093098	0.0162032	0.023636	-0.0114872	0.0096752
295.436	0.028098	-0.019535	-0.02402	0.0129326	0.025124	0.020406	-0.02547	0.0107988	0.0022846	0.0137428	0.022736	-0.005505
294.89	0.0120048	-0.023544	-0.063218	-0.027406	0.0053356	-0.02287	0.0105742	-0.0041934	0.025456	0.0132192	0.027628	0.0067332
294.343	0.0136618	-0.025126	0.007101	-0.031286	-0.0146964	0.0079318	-0.0130666	-0.021572	0.04433	-0.0077922	-0.005879	0.011041
293.797	0.011142	0.0131406	0.011821	-0.0156304	-0.005397	-0.02462	-0.008464	0.0034274	0.0067928	-0.0163308	0.0022756	0.009401
293.25	-0.00753	-0.0139564	0.0056786	-0.0124052	0.00239	0.0048378	0.0113332	0.028412	0.0066272	-0.0023058	-0.0052222	0.0077234
292.703	0.00163222	-0.010745	0.0084326	-0.0096544	-0.00197252	0.0198252	-0.025018	-0.0132612	-0.004832	0.0088062	0.0045756	0.008693
292.156	0.046468	0.003426	-0.0044636	0.0155032	0.0163286	-0.0099544	-0.000170846	-0.00156036	0.050292	0.039078	-0.00126548	0.0075376
291.609	0.035964	0.0005153	0.0028008	0.024182	0.033672	-0.0089486	-0.05222	0.0055098	0.0118392	-0.00463	0.034902	0.002332
291.062	-0.021544	0.0013851	0.02035	-0.0020344	-0.0094974	0.0021622	-0.015725	-0.0074668	-0.00134952	-0.00166882	-0.031354	0.03018
290.514	0.025732	-0.0173772	0.06207	-0.0043082	-0.0124684	0.0096288	-0.03135	-0.016234	-0.02689	0.0162994	0.043542	-0.0009738
289.967	0.026906	-0.0127598	-0.0023718	0.0012775	-0.0115958	-0.0193788	-0.035584	0.0118956	0.044664	-0.0027506	0.04211	0.039516
289.419	-0.085344	-0.0140566	-0.0170718	-0.0035762	0.037114	0.019939	0.041066	-0.0035162	0.0150496	-0.009352	0.030428	0.0103598
288.871	0.033564	-0.021644	0.027436	-0.0086154	-0.0095264	-0.043958	0.025282	0.0188826	0.0156964	-0.0188946	0.015618	-0.02819
288.323	0.0124504	-0.003805	-0.0111932	-0.0103256	0.0122898	-0.0035298	0.032056	0.021586	-0.00193506	0.0144164	0.04162	0.026194
287.775	0.039786	0.0023718	0.0100724	0.0125208	0.050446	-0.00131192	-0.03065	-0.00179346	-0.021656	0.024366	-0.005901	0.05148
287.226	0.0038614	-0.020966	0.0170564	0.0085888	-0.0199098	-0.0058876	-0.0006803	0.040498	0.0020894	-0.00089038	-0.024102	-0.005929
286.678	-0.0085722	-0.036926	0.054696	0.020842	0.04031	-0.0007339	0.00181322	0.052688	0.0148848	0.0048466	-0.0039874	0.053908
286.129	0.0116656	-0.037458	0.0034468	-0.0179576	-0.052422	-0.079836	0.02457	-0.0229	-0.014362	0.024158	0.030484	-0.0184956
285.58	0.021298	0.0146732	0.0091916	-0.020232	0.034162	-0.018089	-0.00176566	0.041102	0.045434	0.024652	0.022402	0.00051592
285.031	-0.0075898	-0.023482	-0.020512	-0.028436	-0.008595	0.020526	-0.013065	-0.046818	0.0043434	0.02487	0.0070492	-0.02617
284.482	-0.022412	-0.0123128	0.015618	-0.033208	0.0081422	0.002359	0.047546	0.041218	0.0170798	-0.0164118	0.032252	0.026758
283.933	-0.023956	-0.037514	-0.021272	0.02238	0.02551	0.060182	0.0194424	0.0138994	0.033692	0.005765	0.0183886	0.061224
283.384	0.000147838	-0.042474	0.021944	-0.0183588	-0.0010711	-0.024368	0.009126	0.04381	-0.005671	0.049982	0.092472	-0.045634
282.834	-0.0055274	-0.064496	0.053232	0.04125	-0.03103	0.0183844	-0.070794	0.019983	0.050648	0.038128	-0.00089494	-0.025234
282.285	0.0047878	0.0019691	-0.04461	0.0056866	-0.033446	-0.0196938	-0.036898	0.036484	-0.0060122	0.004118	0.020758	0.0090398
281.735	-0.0188034	-0.05347	0.0118168	-0.0053702	0.0113468	-0.029008	-0.0146896	0.0063808	0.0103914	0.0042312	0.06781	-0.029504
281.185	-0.0171718	0.0243	0.011511	-0.01155	-0.005562	0.034616	0.009069	0.0068678	0.0034362	-0.022526	-0.0124752	0.037002
280.635	0.00161914	-0.059318	0.024878	-0.028248	0.0180464	-0.0067408	0.029842	0.018375	0.053566	0.0019571	0.0022206	0.034248
280.085	0.0056482	-0.070976	0.059054	-0.05809	-0.0103606	-0.074026	0.07031	0.0051084	-0.0087986	0.047136	-0.0142122	0.0192734
279.534	0.022986	0.04859	0.036622	-0.041946	-0.047474	0.0196494	-0.0056928	-0.026954	-0.05592	0.04446	-0.043196	0.057762
278.984	0.007441	-0.046026	0.028246	0.028316	-0.031992	-0.0032966	0.15166	0.033884	0.030636	0.005119	0.062674	0.048576
278.433	-0.106942	-0.089164	-0.061714	-0.060158	0.081504	0.067938	0.009161	0.039108	-0.000189758	0.0030908	0.0134062	0.021716
277.882	-0.00027546	-0.022784	0.042234	-0.118418	0.0085288	0.027788	-0.126338	-0.0022398	0.0179736	0.0108152	-0.00173432	-0.0124106
277.331	-0.042316	0.0125626	0.04633	0.102664	-0.048548	-0.0195958	-0.0118612	0.0123586	0.0012286	0.0112822	0.031818	0.176974
276.78	-0.00033626	-0.0055976	0.106308	-0.0105334	0.03031	-0.044226	-0.00105894	0.049402	0.0052578	-0.0102816	-0.0024192	-0.048902
276.229	0.0079918	0.019347	0.098524	0.020946	-0.001356	-0.035662	0.104724	0.046964	0.05012	0.0073718	0.00010663	-0.096716
275.678	0.0012917	-0.05456	0.0118058	-0.07889	0.13375	-0.095042	0.067086	0.051042	0.008019	0.116334	0.074856	0.094198
275.126	0.02044	-0.088834	0.159172	-0.079812	0.098228	-0.040852	0.003332	-0.073366	-0.021514	0.038026	-0.0117834	-0.070988
274.574	-0.028482	-0.027474	0.027806	-0.0305	-0.035392	-0.144832	-0.20924	0.06083	-0.032028	0.06138	0.044228	-0.0144946
274.023	0.183948	0.0080622	0.05046	-0.154556	0.05219	0.0098986	0.082256	0.136196	-0.037922	0.028044	-0.027618	0.069886
273.471	-0.011556	-0.0136808	-0.064308	-0.128168	0.0139938	0.0183998	0.032618	0.0156066	-0.0126608	0.033346	-0.0171484	0.25568
272.919	0.033504	0.052004	0.0163768	0.091636	0.089062	0.042114	0.147376	0.0097526	-0.000274	0.037302	-0.0074198	0.048426
272.366	-0.03006	-0.11904	0.20242	-0.0029752	-0.079154	0.0045872	-0.06869	-0.104856	-0.025498	0.111268	0.026064	0.04363
271.814	-0.0092148	0.040234	-0.053364	0.038124	0.060984	-0.0045704	0.030342	0.0498	0.071024	0.032348	0.043554	-0.101548
271.261	-0.05718	-0.03431	0.050312	-0.058012	0.024496	-0.03399	0.02824	-0.037556	0.0887	0.03378	-0.020082	0.031822
270.709	-0.009442	0.07693	-0.057178	-0.073364	-0.043804	0.0185862	0.175598	0.09405	0.05254	0.20704	0.052744	0.0052524
270.156	-0.062986	-0.097222	-0.167486	-0.021598	-0.14735	-0.138788	-0.045306	-0.048768	0.066822	0.0026134	-0.066808	0.13718
269.603	0.140254	-0.05514	0.085496	-0.093748	0.058566	-0.058032	0.0172138	0.177932	-0.040798	-0.046144	0.04094	0.172292
269.05	-0.021126	-0.053686	-0.0033614	-0.124134	0.24708	-0.0100616	-0.00141642	0.24954	0.095414	0.049634	0.162356	-0.076136
268.496	0.00132164	-0.098224	0.047508	0.03956	0.089076	-0.0095464	0.055536	-0.21688	-0.024284	0.025138	0.10286	0.064936
267.943	-0.037196	0.059148	0.071	-0.048638	0.11171	0.054672	0.15575	-0.054236	0.180672	0.036772	-0.133968	-0.0203
267.389	-0.20684	-0.0085876	0.061568	-0.02658	-0.060202	-0.004298	0.12062	0.014413	0.033188	0.125084	0.0139564	0.022634
266.836	-0.030772	-0.020964	0.164744	-0.074262	-0.066392	0.068082	-0.00071702	0.07418	-0.0152868	0.054226	-0.078036	0.107118
266.282	-0.06952	-0.02085	0.0054326	-0.047992	0.073506	0.0037802	-0.003856	0.039656	0.0076862	0.22194	-0.118704	-0.044662
265.728	-0.057672	-0.0100924	-0.057712	-0.177956	0.116056	0.119684	-0.12776	-0.022068	-0.04197	0.17625	-0.112808	0.16423
265.174	-0.00244	0.0122046	0.03097	-0.037272	0.0132486	0.040468	0.067108	-0.024558	-0.040432	-0.128224	-0.045186	0.066886
264.619	0.018805	0.0165456	0.171678	-0.023544	-0.0022646	0.02061	0.04172	0.1803	-0.22438	0.043912	-0.0034504	-0.0029254
264.065	0.046934	-0.024786	-0.03345	-0.0229	0.0104346	0.089238	-0.0141758	-0.0183154	0.091772	-0.20506	-0.088022	-0.190358
263.51	0.064916	-0.054422	0.0141962	-0.0146506	0.058212	0.096504	0.110316	0.24478	-0.134944	0.123654	-0.12747	-0.145698
262.956	0.028294	-0.02766	-0.095072	-0.07467	0.145496	-0.023308	0.024426	0.116142	0.058084	-0.03405	-0.25776	0.126086
262.401	0.129866	-0.1093	0.0147478	0.112086	-0.22464	-0.0255	-0.11794	0.40576	-0.22812	0.0066478	0.191532	0.070666
261.846	-0.0233	0.07324	-0.074888	-0.061164	0.021482	-0.032742	-0.183022	-0.178106	0.24366	-0.1572	0.056128	0.070298
261.291	0.073338	-0.09753	0.029816	0.175744	0.102186	-0.22092	-0.078938	-0.041128	-0.180076	0.0049696	0.0119788	0.31832
260.735	0.127504	-0.123518	-0.117688	0.00135922	0.053354	0.09654	-0.20754	0.071114	-0.092924	0.053882	0.101526	0.045574
260.18	-0.107818	0.04276	0.097098	-0.029348	0.09166	0.050202	-0.2728	-0.0146942	0.0120958	0.25698	-0.2289	0.24262
259.624	-0.13805	-0.033584	0.097262	-0.097796	0.046086	0.12423	-0.149978	-0.033504	-0.057354	0.2924	-0.121036	0.117946
259.069	0.17445	0.061852	-0.155232	-0.02999	0.21506	0.158042	0.0185676	0.039126	-0.31884	0.20748	0.184052	-0.129852
258.513	-0.025794	-0.31842	0.067664	0.024192	-0.155232	0.03261	-0.22748	0.027502	-0.109622	-0.159064	-0.082758	-0.152692
257.957	-0.037516	-0.09624	0.035236	0.16342	0.0188738	0.092916	-0.089112	-0.06841	-0.083122	0.140826	-0.113614	0.284
257.401	-0.00956	-0.109606	0.134546	0.15117	-0.097504	0.084578	-0.0174378	-0.101718	-0.2025	-0.00119462	0.044074	0.2821
256.844	-0.02395	-0.05105	-0.109736	0.052818	0.098318	-0.033346	-0.23988	0.091968	0.05398	0.008345	-0.127826	0.124762
256.288	0.029272	0.063976	0.031294	0.14306	0.13304	-0.088146	-0.183222	-0.154676	-0.101614	-0.059886	-0.021858	0.04377
255.731	0.27948	-0.134812	0.0039438	0.057334	-0.052288	-0.160294	-0.021398	-0.135442	-0.055556	0.35168	-0.154858	0.50086
255.174	0.0035522	-0.049814	-0.027518	0.000131778	0.125296	-0.06391	-0.069292	-0.151296	0.063114	-0.2333	-0.26306	0.24238
254.618	0.071786	-0.338	0.059376	0.079286	0.07527	0.024292	-0.123504	-0.0431	-0.024842	0.00181478	0.140964	0.24008
254.061	-0.02156	-0.0165382	0.032522	-0.038144	-0.144682	0.182352	-0.1072	-0.045082	0.00160992	-0.147524	-0.080914	0.032646
253.503	0.129158	0.047988	-0.023176	0.137294	0.024368	-0.27272	-0.24696	-0.0126096	-0.100228	0.026328	-0.036292	0.16752
252.946	0.004998	0.051618	-0.091208	-0.060274	-0.017182	0.105662	-0.039358	-0.036196	0.032946	0.133734	-0.066028	0.062392
252.389	0.074162	-0.34182	0.035216	-0.0106386	-0.127038	0.0043086	0.117078	-0.150356	0.104588	0.11901	0.167046	0.178508
251.831	-0.050228	-0.190532	0.034064	-0.04897	-0.035376	0.040916	-0.15884	-0.141446	-0.062602	0.0148966	-0.08655	0.15108
251.273	-0.0171246	-0.091592	0.153416	0.019959	0.063676	0.055424	-0.126292	-0.030058	-0.30936	0.0159992	-0.0038518	0.187148
250.715	-0.118908	-0.28268	-0.0033868	0.107168	-0.0195618	-0.127088	-0.20132	0.044188	0.141106	0.095942	0.064078	0.14869
250.157	0.0189074	-0.02346	-0.048484	0.034722	-0.02446	0.183034	-0.187642	-0.045648	0.135722	0.128378	-0.137648	-0.03524
249.599	-0.20802	-0.2027	-0.017149	0.028514	0.0161578	-0.083344	-0.29734	-0.004486	-0.37122	0.038926	0.030536	0.030346
249.041	-0.03029	-0.0743	0.01361	0.084418	0.124548	0.030012	-0.2676	0.066306	-0.085824	0.160116	-0.029846	0.27476
248.482	-0.2219	0.037754	-0.041706	0.059882	0.111208	0.058448	-0.21966	-0.058022	-0.2308	0.11614	0.036646	0.2266
247.924	0.077668	-0.176204	-0.027996	-0.071034	0.135256	0.122656	-0.04328	-0.20664	-0.068238	0.130642	-0.127454	-0.0037448
247.365	0.072178	-0.323	-0.068572	-0.047886	0.088584	-0.030572	-0.5312	-0.17796	-0.067696	0.082868	0.104842	0.103484
246.806	0.037352	-0.24574	-0.131876	-0.141488	0.2958	-0.100126	-0.110594	-0.14424	-0.2137	-0.077784	0.030788	0.44762
246.247	0.065302	-0.313	0.072144	0.0985	-0.11198	0.03173	-0.080514	-0.174364	0.0191564	0.20802	-0.20962	0.0154962
245.688	0.065102	0.111426	-0.0021476	-0.031778	0.08973	0.077944	-0.172548	-0.09054	0.111104	-0.060772	-0.016023	-0.0140966
245.128	0.22336	0.150224	0.065292	0.34514	-0.061816	-0.24562	-0.177958	-0.080326	0.038202	-0.18564	-0.03326	0.197436
244.569	-0.0026504	0.140444	0.068808	0.01929	0.32534	0.130518	-0.26666	-0.188284	-0.084456	0.21012	-0.066612	0.096884
244.009	-0.037492	-0.061154	-0.068622	0.32698	0.15504	0.056088	0.078074	-0.0101758	0.088614	-0.065406	0.106708	0.21068
243.449	-0.039186	-0.068722	-0.051676	-0.083502	0.34776	-0.150576	-0.63326	-0.34472	-0.119292	0.08259	-0.0182298	0.25042
242.889	0.069976	0.25508	-0.0136346	0.32272	-0.00061248	-0.156052	-0.0053726	-0.133774	0.26264	0.0055286	-0.28276	-0.076804
242.329	-0.137386	-0.36058	-0.118758	-0.04028	0.163542	0.20838	-0.61282	0.145498	-0.39262	0.134132	0.23034	0.031042
241.769	-0.41902	-0.3162	-0.25894	0.130256	0.77502	-0.35252	-0.058628	-0.445	-0.121666	-0.130278	0.082796	0.32624
241.209	0.19057	0.23586	-0.185994	0.23194	-0.09128	0.2181	-0.54638	-0.093114	-0.11831	-0.22428	-0.47012	0.054066
240.648	-0.21312	-0.22512	-0.050302	0.25266	0.34148	-0.08464	-0.38132	-0.39054	0.0035586	0.120544	0.119296	-0.37894
240.088	0.18452	-0.24576	-0.082432	-0.107002	0.159694	0.5357	-0.073472	-0.3659	0.14155	-0.119554	0.130644	0.130438
239.527	0.29344	-0.22288	0.027254	0.29438	-0.23286	-0.029686	-1.01006	0.033142	0.190276	-0.0081106	-0.17868	0.037616
238.966	-0.39396	-0.114302	-0.15012	-0.047254	0.163438	0.139902	-0.56434	-0.36858	-0.183894	-0.31246	-0.44248	-0.33046
238.405	0.402	-0.32766	-0.39466	0.61494	0.142306	-0.65766	-0.52406	-0.074294	-0.13417	-0.199672	0.090242	-0.03901
237.844	0.182192	-0.095146	-0.129838	0.3442	0.38582	-0.46494	-0.76962	-0.2856	-0.13372	-0.066164	-0.50626	-0.080518
237.282	0.028678	0.034672	-0.42508	0.60552	-0.27738	0.3346	-0.032286	-0.199214	-0.150312	-0.180564	-0.190304	-0.032864
236.721	-0.079612	-0.87002	0.48482	0.63382	0.37082	-0.33186	-0.8339	-0.2347	0.23414	-0.18245	-0.46776	-0.039818
236.159	-0.36104	-0.33218	-0.192512	0.3516	0.032962	0.86974	-1.4963	-0.31574	-0.128398	0.039436	0.156764	-0.27626
235.597	0.2915	-0.7537	-0.23288	0.137932	-0.037606	0.59956	-0.84068	-0.6139	-0.21234	0.046764	0.25732	0.082714
235.035	0.215	-0.074042	-0.74234	0.87714	0.388	0.3472	-0.92398	0.092244	-0.42808	0.55026	-0.3529	-0.24874
234.473	-0.25978	-0.2199	0.0118622	0.3206	0.34068	-0.43704	-0.84078	0.125508	0.076872	0.152106	-0.2262	-0.43406
233.911	-0.111254	-0.62246	-0.2882	0.50904	0.75884	0.37512	-1.13874	0.34746	-0.4843	-0.10107	-0.0070688	0.18188
233.348	-0.135214	0.5214	-0.71822	0.39322	0.14175	-0.189254	-0.52284	-0.0119638	-0.46512	-0.055498	0.60988	0.49468
232.786	-0.147268	-0.197564	0.093018	0.56592	0.106234	0.23182	-0.25294	0.20006	0.094186	-0.33566	-0.66392	0.2348
232.223	-0.159234	-0.49116	-0.33196	0.66622	0.26466	0.172824	-0.81578	-0.65156	-0.22656	-0.30694	0.025496	-0.21016
231.66	0.8488	0.2555	-0.146444	0.56004	-0.176284	-0.164444	-0.39604	-1.55082	0.45048	-0.46436	0.82576	-0.157694
231.097	-0.71154	-0.38322	0.50808	0.25166	-0.159122	0.31938	-0.8304	0.32692	0.32052	-0.22894	-0.079938	-0.190662
Wavelength (nm)	Dyad_ZnP-Heme_1us	Dyad_ZnP-Heme_3us	Dyad_ZnP-Heme_10us	Dyad_ZnP-Heme_30us	Dyad_ZnP-Heme_100us	Dyad_ZnP-Heme_300us	Dyad_ZnP-Heme_1ms	Dyad_ZnP-Heme_3ms	Dyad_ZnP-Heme_10ms	Dyad_ZnP-Heme_30ms	Dyad_ZnP-Heme_100ms	Dyad_ZnP-Heme_300ms
745.741	0.063258	-0.027302	0.022464	0.03111	-0.024526	0.081024	0.05601	0.014206	0.030266	-0.109534	0.026064	-0.00020258
745.268	0.091948	0.043324	-0.045102	-0.00163986	-0.043296	-0.023714	0.096812	-0.0177254	-0.045512	-0.032806	-0.053252	-0.0125046
744.796	0.027726	0.01808	0.00125712	-0.0073038	-0.0086584	0.026648	0.030996	0.0149316	0.02204	0.0052186	0.018014	-0.0060592
744.323	0.064326	-0.0149088	-0.003899	-0.028334	-0.042292	-0.0099418	0.0178336	-0.0069552	0.074198	-0.014509	0.0186692	0.036286
743.85	-0.0185612	0.091538	0.09315	0.0009916	-0.0138794	-0.040358	0.026914	-0.0024076	0.0140832	-0.0108798	-0.0175282	-0.024388
743.377	0.03683	0.0139534	0.014681	-0.0199388	0.0063016	0.021564	0.062308	-0.00163514	0.0105336	0.0148748	-0.010001	0.021456
742.904	0.026528	0.0153672	0.0169654	-0.002312	0.01063	-0.039812	0.040522	0.029582	0.0199044	0.00134704	0.0059508	0.006175
742.432	0.012822	0.02161	0.024814	-0.0057556	-0.033386	-0.0126072	0.05018	-0.0197058	-0.025432	0.0078562	-0.037054	0.0036082
741.959	0.0166868	-0.042092	-0.0003351	-0.02523	0.030834	-0.0111086	0.037652	0.0172124	-0.0158496	-0.00604	-0.0150494	0.021558
741.486	-0.0182764	-0.016438	-0.0179876	0.018012	-0.0050886	0.0164792	0.0308	-0.0071564	0.026656	0.031512	-0.034444	-0.0077164
741.013	0.033302	-0.035612	0.028396	0.0030032	-0.012739	-0.00184594	0.028248	-0.03823	0.021034	-0.021578	-0.0081668	0.0124614
740.54	0.0116992	-0.03966	0.0087696	0.004518	0.0036736	0.019989	0.023378	0.02109	-0.0172664	-0.022928	-0.0057036	0.014639
740.066	0.0193846	0.0026264	-0.0073544	-0.0162374	-0.036588	-0.0054696	0.0199596	0.012104	0.0107512	-0.0036954	-0.0132286	0.043998
739.593	-0.0045408	0.022072	0.026462	-0.0106228	-0.0042176	0.0108804	0.0329	0.020182	0.021846	0.0083112	-0.044136	0.0252
739.12	0.031314	0.0078268	-0.0005602	-0.03522	-0.022486	-0.0051244	0.027834	-0.030798	0.030494	-0.02445	-0.0116024	-0.00087564
738.647	0.0158138	-0.032382	0.0159202	-0.0079074	-0.0128318	0.03781	0.030258	0.002826	-0.0189716	-0.04584	-0.03532	-0.00046052
738.173	-0.02228	-0.0182536	0.0036008	-0.02432	-0.035684	0.022684	0.021234	-0.0084418	0.004755	0.0080426	-0.010193	0.045362
737.7	0.0133976	0.0168482	-0.0078624	-0.027836	-0.0124196	0.00258	0.046268	-0.0141638	0.0098712	0.0065576	-0.00181134	0.0115872
737.227	-0.055204	-0.04063	0.0116814	-0.019788	0.00015318	-0.0131876	0.039026	0.0005948	-0.0099126	0.034894	-0.054228	0.045214
736.753	0.0130072	0.015054	0.026608	-0.01619	-0.028466	-0.024582	0.047416	-0.0049786	-0.0024446	0.035496	-0.00059956	-0.010832
736.28	-0.026944	-0.033938	0.0084616	-0.041206	-0.035908	0.0109054	0.005572	-0.00086606	-0.023528	0.031734	-0.00197006	-0.0067042
735.806	0.00173772	-0.02627	0.0161514	-0.043132	-0.040298	-0.0095116	0.06163	-0.0156564	-0.024352	0.0178884	-0.0076226	0.03893
735.333	-0.00192944	0.029908	0.041408	0.025374	-0.014787	0.0070756	0.043942	0.004435	0.02264	-0.01756	0.002485	-0.0158964
734.859	0.0130508	0.019087	0.0189726	-0.0103704	-0.003684	-0.022412	-0.03754	-0.046756	-0.0098782	0.0048874	-0.039574	0.044188
734.386	-0.00177296	0.0090206	0.0164884	-0.0117438	-0.0181544	-0.0041942	0.0116194	-0.029918	0.043394	0.0156502	-0.0182674	-1.11198e-05
733.912	0.0112848	-0.017408	0.027952	-0.006426	-0.022622	0.0046336	-0.0150038	-0.022588	0.0165916	0.0092878	0.0066962	0.0108198
733.438	0.00197592	0.020416	0.0164814	0.0021026	-0.04243	-0.0044122	0.04935	-0.0161876	-0.011326	-0.029738	-0.0086986	-0.0181766
732.964	0.033808	0.024138	0.025308	-0.054852	0.062734	0.038534	0.015179	-0.032822	0.037048	-0.0046798	-0.022108	0.028082
732.491	0.0073862	-0.00109494	0.0195122	-0.0059346	-0.0075408	-0.00186354	0.0192824	-0.025674	0.020504	0.027064	-0.032452	-0.04439
732.017	-0.044136	0.025582	0.04123	-0.037544	-0.021736	-0.048964	0.031462	0.00067506	-0.0114956	0.028938	-0.025634	-0.0029592
731.543	-0.00134276	-0.0083508	0.024002	0.013114	0.0121516	0.02305	0.0100068	-0.0084456	0.0024768	-0.0088432	-0.0032838	0.046372
731.069	0.0175404	0.019625	0.0186222	0.0086956	-0.03252	0.0074404	0.027808	-0.020148	0.0070482	0.0114144	-0.0101016	0.023828
730.595	0.028934	0.0148082	0.0152682	0.0010556	-0.00162298	0.055112	0.04401	0.00088434	-0.00127582	-0.0086296	-0.0107344	0.029808
730.121	-0.0025462	0.007356	0.024988	-0.02637	-0.0146292	0.0112334	0.0195272	0.021334	0.009861	-0.0074076	-0.02743	-0.0021298
729.647	0.026296	-0.026646	-0.0098508	0.0060626	-0.0111738	0.028558	0.04614	-0.0062468	-0.031566	-0.0096986	-0.020614	0.005264
729.173	-0.00130838	-0.024916	0.029928	0.0106206	0.0165518	-0.0115172	0.02343	-0.0138424	0.0112218	-0.0037042	0.012181	0.03353
728.699	0.025998	-0.023574	0.0061874	-0.0173502	0.02282	0.0033962	0.022194	-0.0064688	-0.0056976	-0.0157774	-0.025798	0.032976
728.224	-0.020112	-0.0042148	0.025146	0.0100218	-0.0082696	0.010399	0.03442	0.00198286	-0.007834	-0.0114092	0.0103842	0.02868
727.75	0.0052676	0.015482	0.006897	-0.028826	-0.0075134	0.020918	0.035764	-0.0127082	0.0048156	0.0125218	0.022764	-0.005394
727.276	0.037996	0.007394	-0.00095382	-0.008718	-0.0113102	0.0020206	0.028228	0.002715	0.036974	-0.010827	0.0136964	0.0109542
726.801	0.02139	0.026928	0.0190422	-0.009423	0.0189536	-0.0155294	0.0189766	-0.0121642	0.0066302	0.023016	-0.0028476	0.0089118
726.327	0.04188	0.0039702	0.007617	0.0020654	-0.0181686	-0.0046494	0.024788	-0.0095112	0.027006	-0.018083	-0.020388	0.0157636
725.853	0.011856	0.0037018	0.0143372	0.02491	0.021712	0.0063542	0.0107088	-0.0127584	0.0104832	-0.009694	-0.022334	0.00090308
725.378	-0.005182	-0.0084516	-0.0111402	0.021048	-0.0160494	0.023806	0.0184904	-0.00122942	-0.0026462	0.028436	-0.02036	0.016863
724.904	0.0166918	0.0164298	-0.005432	-0.010618	-0.00189416	0.0061288	0.023166	-0.022706	-0.0027434	0.00057216	0.0048014	-0.0156962
724.429	0.0072416	0.0147986	0.038792	0.00103858	0.005523	0.00175194	0.00155742	-0.0068368	0.0080414	0.0063094	0.015742	0.041928
723.955	-0.0118208	0.0036046	-0.0113846	-0.0196818	-0.0068654	0.0108884	0.035946	-0.0073298	0.019481	0.0085318	-0.0122696	-0.00140704
723.48	0.0195544	0.024404	-0.0060682	0.0041486	0.0094206	-0.0187264	0.0040746	0.0088584	0.025488	0.0046196	0.0063848	-0.0078148
723.005	-0.0191464	0.0089144	-0.02392	0.0030556	0.0016806	0.020158	0.0164236	0.0090402	0.0180608	-0.02499	-0.025192	0.0047316
722.53	0.0198594	0.0041138	-0.0083324	-0.0094914	-0.015236	-0.0167856	0.011793	-0.0024506	0.0115662	-0.0080674	0.0073194	-0.0039068
722.056	0.033882	0.021944	0.013273	-0.0082532	-0.0108012	-0.0067986	0.02684	-0.020416	-0.0025158	0.0022672	-0.0041262	0.0076734
721.581	-0.004147	0.031166	0.00102806	-0.0032024	0.0022902	0.008483	0.026406	0.0173972	-0.014033	0.0039562	-0.0156292	0.0170794
721.106	0.012608	-0.0080918	0.0118498	0.002434	0.0025164	0.0014065	0.013277	0.0122236	0.004864	-0.0048802	-0.0073396	0.0197874
720.631	0.0044256	0.0152662	0.004415	-0.0178854	-0.0146134	-0.0024962	0.0070186	0.00074478	-0.029786	0.0145746	-0.0095078	-0.0114908
720.156	-0.0075518	-0.0102174	0.0243	0.0037166	-0.003899	0.00099854	0.020256	0.0053916	0.021448	-0.0094008	-0.0159352	0.0133474
719.681	0.0198898	0.024918	0.0054156	-0.0070286	-0.0172612	-0.008539	0.021984	-0.0188508	0.0120994	-0.033766	-0.012602	0.005152
719.206	0.00145532	-0.0023522	0.0075832	-0.0102876	0.00119124	-0.002379	0.0134482	0.00036114	0.007783	-0.0099066	0.0094144	0.0171524
718.731	0.0146624	0.0195692	-0.0079084	0.0104258	-0.022202	0.0113572	0.0029292	0.0138544	0.0102924	-0.0126476	-0.0039958	0.00133118
718.256	0.028552	-0.0058674	0.0031122	-0.0101804	0.02035	0.0053722	0.0168048	0.013145	0.0172634	-0.0063602	0.0052508	0.00084698
717.781	-0.0060416	0.0131108	-0.00080878	0.00137916	-0.0075476	0.004458	0.012635	0.0031062	0.0155488	-0.0073126	-0.0187536	0.0158992
717.306	-0.0041574	-0.0038112	0.0072082	-0.0092126	-0.023674	0.0058442	0.0087016	-0.0056168	0.006479	0.0017312	0.00199804	0.017553
716.83	-0.0031718	0.016727	0.0174842	0.00082516	0.0053068	0.00088108	0.0189374	0.0087076	-0.0046078	-0.0076094	0.0003326	0.019258
716.355	0.0135746	-0.0124432	-0.012069	-0.0060164	-0.0057892	-0.0058184	-0.0111454	-0.0128884	0.019671	-0.0052968	0.00051112	0.0049316
715.88	-0.0104368	0.0100384	0.0103048	0.0028508	0.0092308	0.00682	0.00167208	0.0059304	0.00194512	-0.0156944	-0.0045712	0.0198478
715.404	0.0068744	0.00552	0.031878	-0.012145	-0.01051	-0.018977	0.016847	0.009784	-0.00065102	-0.0126142	0.0052462	0.0108014
714.929	0.013724	0.02161	-0.0073878	-0.0078102	-0.0112256	0.0119884	0.0078974	-0.0167256	-0.00063166	0.00193536	-0.0104968	0.033236
714.454	-0.0097008	0.0055386	-0.00188916	-0.0031534	-0.0133456	0.0143028	0.0081646	-0.0046532	0.024422	0.0034688	-0.004331	0.0148526
713.978	0.00068972	0.0092452	0.0097438	-0.02118	-0.0174624	-0.02229	0.02974	-0.0028842	0.0182124	0.003654	-0.0067678	-0.00137878
713.502	-0.0066334	-0.0034472	0.0056898	-9.9766e-05	0.020048	-0.00316	0.0118536	0.0097146	-0.0024584	-0.0087164	0.0110444	0.002055
713.027	0.0171712	0.0155572	-0.0040294	0.00344	0.003542	0.004016	-0.0065294	-0.010425	0.0095874	0.0047078	-0.0116892	0.0118562
712.551	-0.0160926	0.00242	-0.006699	-0.0109708	-0.0115036	0.002203	0.021488	-0.0060378	0.0086076	-0.0057376	0.0046232	0.03188
712.076	-0.003333	0.022954	0.0180944	-0.0092362	-0.008361	-0.0045116	0.0102316	0.0196078	-0.0144896	0.00195058	0.0022724	0.0097586
711.6	0.0076664	0.0077086	0.0094682	0.0120622	0.0096602	0.0037334	0.0083694	0.006515	0.0050352	-0.0130624	-0.0047894	-0.0117848
711.124	0.00065762	-0.00171798	-0.0056282	0.0034868	-0.0093032	0.00292	0.011069	0.0020904	0.0061146	-0.0048342	0.0151436	0.020874
710.648	-0.0010438	0.00182866	0.0188852	-0.0158164	0.0033984	-0.0010291	-0.0043142	-0.004244	0.031102	-0.0074606	-0.00128934	0.0108078
710.172	-0.0069862	0.0047738	-0.0032652	-0.0050192	0.0046138	0.0046452	0.00054294	-0.0137032	0.00423	0.0053108	0.011395	0.0057466
709.696	-0.006588	0.0039878	0.0095706	-0.0050628	0.0084982	0.0023162	0.008102	-0.00034262	0.0126128	-0.0033034	-0.0011601	-0.003253
709.221	0.0109622	0.0028072	0.0164898	-0.0024788	0.0064938	0.0061258	0.0140518	-0.0161214	0.00444	0.0021086	0.0065806	-0.003423
708.745	-0.00053354	0.0020232	-0.0025304	0.00169328	-8.8764e-06	0.00074598	0.0084368	0.0114178	0.00152766	-0.0192306	-0.0150228	0.0036454
708.269	-0.00348	-0.0020674	0.01138	-0.0079942	0.0038286	-0.005973	0.0128298	-0.0023452	-0.0021046	0.008545	0.0188514	0.00854
707.792	0.0016815	0.0047448	0.0047274	-0.00425	0.0087484	-0.00056422	0.018395	-0.0049126	-0.0058582	-0.008019	0.0115174	0.006651
707.316	-0.0152106	-8.2374e-05	0.0048916	-0.00184012	0.0054122	0.0143712	0.0025612	-0.0026584	0.0084026	0.0033446	-0.00095968	0.0115426
706.84	-0.0056796	-0.002165	0.0158834	0.00104386	0.0107424	0.0159704	0.0100338	-0.0045348	0.0087478	-0.0147068	0.0078748	0.0084962
706.364	0.0001822	0.013591	0.0069106	-0.0079096	-0.00117526	-0.0046888	0.00124208	-0.0098538	-0.0091518	0.00134394	-0.0095702	0.0187948
705.888	0.0043988	0.0110728	-0.000182702	0.00188958	0.0099224	0.00042748	0.0148052	0.0049108	0.0072962	-0.0080478	-0.011865	0.0049562
705.411	-0.00110122	-0.0034176	0.005613	-0.00124276	0.0168594	-0.0037906	0.0060552	-0.0022254	-0.0021958	0.0038806	-0.0090924	0.02355
704.935	-0.003838	0.00130496	0.00021216	0.00198706	-0.0048186	0.0024876	-0.003806	0.0087946	-0.00028226	-0.0046228	0.0028662	0.0034082
704.459	-0.0047796	-0.0121338	0.0113906	-0.004215	-0.00036692	-0.006183	0.003151	0.00150036	0.0075898	0.0058884	-0.00175046	0.0136872
703.982	0.0064144	-0.0068914	-0.0034952	-0.0051846	-0.0054832	0.0061732	0.0077048	0.00097564	0.0022116	-0.0151194	0.00866	-0.0051366
703.506	-0.013162	0.0075046	-0.0039038	0.0079764	-0.005988	0.00168562	-0.0013888	0.0045226	-0.0047626	0.00061106	0.00177182	0.0093376
703.029	-0.0003554	-0.021498	0.017148	0.0106812	0.004162	-0.0048436	0.0104462	-0.0088138	-0.0048564	0.0026938	-0.00088324	-0.0005485
702.553	-0.0091748	0.0022184	0.00063524	0.0116582	0.0051292	0.0028488	0.0052904	-0.007248	0.0103482	-0.0053638	0.0053942	0.0031436
702.076	-0.0037256	-0.0025696	-0.0045602	-0.0044502	0.0113488	0.0026754	0.0171448	-0.0028638	-0.01054	-0.0037712	0.0050408	0.0063776
701.6	-0.0036808	0.00106052	-0.00175252	-0.0019323	-0.0027908	-0.009828	0.0142432	-0.014136	-0.004896	-0.00130892	-0.0073714	0.012929
701.123	-0.012314	0.002949	-0.0019139	0.0045106	0.0022106	0.0030772	0.0081114	-0.007302	0.0062848	-0.0094006	0.00083028	0.0125712
700.646	0.00095182	0.0026916	0.0070992	-0.0020392	0.0033626	0.00139638	0.0138582	-0.0055908	0.00169012	0.0034706	0.0024534	0.0111538
700.169	0.0087076	-0.00064676	0.00141972	0.0039642	0.00076354	0.0007517	-0.0001281	-0.0047198	0.0059136	-0.0017753	0.0076746	0.0053674
699.693	0.00059366	0.0065662	0.0057806	-0.0007522	0.0027198	-0.00071862	0.008382	0.0048826	-0.0030472	-0.0069096	-0.001919	0.00198838
699.216	-0.0028902	-0.0053848	0.0047622	-0.00192794	0.0162146	-0.00128804	0.0090052	0.004385	0.007132	-0.007161	0.0050486	0.00138344
698.739	0.0058924	0.0142276	0.0093862	0.0028946	-0.00185686	-0.000172496	0.0181516	0.00049908	0.0047188	-0.0090438	0.0028742	0.0100744
698.262	0.00075068	-0.0011672	0.0101254	-0.011251	0.0029862	-0.00023956	0.01236	0.004414	-0.0044068	0.0052316	-0.00106034	-0.0059316
697.785	0.012149	-0.0036878	0.002982	0.00094874	0.0030048	0.00080226	0.00197778	0.001049	0.0023128	0.0026672	-0.0032348	0.0066416
697.308	-0.00068954	-0.0054144	0.0060542	-0.00117362	0.00119608	0.0076992	0.00026886	0.006631	0.0117862	-0.0052398	0.0043206	-0.0039368
696.831	-0.0023034	-0.006649	0.00123482	0.0049408	0.0048078	0.00833	0.00117694	0.0037824	0.0047734	0.0042204	-0.00178386	0.0048802
696.354	0.0048352	-0.0021386	-0.00231	-0.0052426	0.00109256	0.0005014	0.00153952	0.00012923	0.0056094	0.00206	0.0028116	-0.00184084
695.877	0.0042882	-0.0052144	0.003205	0.00035998	1.48558e-05	0.0097184	0.0055374	0.0069134	0.0031956	-0.0059912	-0.002559	0.003971
695.399	0.0090168	0.0077808	0.0090062	0.00099272	0.0043896	0.0026358	0.0062872	-1.59502e-06	0.00053108	0.0009303	-0.0049956	0.0054912
694.922	-0.0031842	-0.0003011	-0.0051808	0.0047628	-0.00082332	0.0046246	0.0067812	-0.00196494	0.0043288	-0.005608	0.0023632	0.0075238
694.445	-0.0038706	0.00042278	0.0048018	-0.00091522	0.007172	-0.0042512	0.0086656	-0.0035616	0.0021532	0.00110298	0.0003252	-0.004989
693.968	-0.0025024	0.00030978	-0.0010484	-0.0050042	0.00079094	0.007194	-0.0027614	-0.005015	0.0067852	0.0115004	-0.0028154	0.0012229
693.49	-0.0048286	0.0050784	0.0004894	0.00104104	-0.00028336	-0.00114746	0.0096506	0.0022748	0.004758	-0.00087934	-0.0057174	0.0142048
693.013	0.0045474	0.0023876	0.0047422	0.00178362	-0.0020718	-0.00059964	0.0154208	-0.00169472	-0.0031666	-0.0021232	-0.00155374	0.002121
692.535	0.0052774	0.00093036	0.0023674	-0.0044624	-0.0043318	-0.0036944	0.00199388	-0.0042448	0.00102642	-0.0050072	-0.0065648	0.0079138
692.058	0.0055266	0.0050498	-0.003078	0.0061574	0.0020222	0.0033688	0.006516	-0.0054062	-0.0029036	0.0021992	-0.0032296	0.0058446
691.58	-0.0025032	0.0031296	0.0086376	-0.00036344	-0.00042842	-0.00076926	-0.00183966	0.0029946	-3.5462e-05	-0.0032654	0.0056264	-0.0028762
691.103	0.0047296	0.0049978	0.0059498	0.00154376	0.00102866	-0.0020942	0.0023312	0.0024706	-0.0055818	0.00143912	-0.0047522	0.007497
690.625	0.00152306	-0.003314	0.0039716	-0.0030116	0.00073042	0.0058922	0.0035086	-0.00099256	0.00075106	0.004808	-0.004959	0.00128782
690.147	-0.00102872	8.75e-05	0.0029842	-0.0018983	6.9866e-05	0.0025884	0.0043554	0.0079416	-0.0037222	-0.0021004	0.008198	0.00031186
689.67	0.0076548	-0.00047196	0.0077248	0.00052626	0.00357	0.0028238	-0.00187722	0.0072404	0.0109426	-0.00046886	-0.009583	-0.000135324
689.192	-0.0059784	0.00081866	-0.0049316	0.003482	-0.0040772	0.0042294	0.0090512	0.00036116	-0.0025164	-0.0050074	0.0021468	0.0028858
688.714	0.0078436	0.00147206	0.0026996	0.0034962	0.00124664	0.0031676	-0.002282	0.00088848	0.00184888	-0.00180478	-0.00167826	0.00028686
688.236	0.0048412	-0.003981	0.0032308	-0.00169876	-0.00130434	0.0034184	0.0060382	-0.000921	0.00192104	-0.0030648	0.003882	0.0055888
687.758	-0.0008029	0.0060326	0.0017877	0.0009194	0.0028298	0.00021054	0.0046604	0.0006224	0.00145664	0.0039648	-0.00095672	-0.0035954
687.28	-0.0003744	0.003327	0.0034438	-0.0036156	-0.0036656	0.000177098	0.0068506	0.0025818	0.002497	0.00093304	-0.00173134	0.00124626
686.802	0.002431	0.0045572	0.0051492	0.002304	-9.152e-05	0.0039624	0.00122168	0.0043022	0.00123228	0.0020082	-0.0034664	-4.9514e-05
686.324	0.005083	0.0052226	0.004597	-0.00024346	0.0048704	0.00021604	0.0061788	-0.00046708	0.003451	-0.00143518	0.0027782	0.0030824
685.846	0.0043824	0.0026414	0.00183364	0.00179306	-0.0020026	-0.00055274	0.0042714	0.00188736	0.0028854	-0.00266	0.0023904	0.00153036
685.368	0.00177642	0.0058188	0.0046312	0.0008316	-0.00126372	0.000194756	0.0033578	-0.00165542	0.00076544	-0.00097814	-0.0020902	0.0033528
684.89	0.0049536	0.0037134	0.0061188	0.0029572	-0.0022954	-0.00052782	0.0031606	-0.002424	-0.00073694	-0.00125026	-0.0051686	0.0056956
684.412	0.0025624	-0.0029556	0.0025582	-0.0020492	0.0043234	0.002957	0.00195398	0.00137744	0.0054276	0.00087008	0.0020412	0.0055032
683.934	0.0030654	0.0020644	0.0080004	0.002381	0.00172572	0.00093614	0.0070082	0.00027972	-0.00088148	0.0027614	-0.0034966	0.0016349
683.455	0.0035254	-0.000141514	0.002941	2.4552e-05	0.0047402	0.0029484	0.00126224	-0.00147764	0.0049052	0.0022296	0.00062892	0.0035558
682.977	0.0039474	-0.000188294	0.00229	0.00177542	0.00097708	0.0039406	-0.00164112	9.2598e-05	0.002035	-0.0063568	5.9586e-05	0.00099012
682.499	2.3788e-05	0.002083	0.0035892	0.0022976	0.0002788	0.00040058	0.00188456	0.0014432	0.003539	-0.0015062	-0.00152812	-0.0035996
682.02	0.0046376	0.0040278	0.0062422	0.0061404	0.00119644	0.002268	0.00122298	0.00131214	0.00298	-0.0021528	-0.00060422	0.0033814
681.542	0.0028896	0.00059904	0.0037194	0.0032534	0.000165386	0.0045498	0.0070212	-0.000128016	0.0012675	-0.0032742	0.00033918	0.00332
681.063	0.00070858	-0.00081842	0.0020838	-0.00192942	0.0031616	4.096e-05	-0.00076834	0.00178444	0.002113	0.00192164	0.0005723	0.00140244
680.585	0.0024016	0.00175332	0.00102334	-0.0008255	-0.00116198	0.00137378	0.00170456	0.00080644	0.0033438	-0.0011246	0.00066176	0.00072896
680.106	0.004306	0.0039476	-0.00053534	0.0050066	0.003801	-4.8074e-05	0.00161226	-0.00126294	0.0038214	0.00063766	-0.00083524	-0.00057316
679.628	0.0028758	0.00096418	0.00302	0.00181898	-0.0009721	0.00102418	0.00104308	0.0027774	0.00123464	-0.00129502	0.00151386	0.00104856
679.149	0.00171398	0.0017107	0.0029838	0.00177434	-0.00145322	0.00184126	0.0033846	0.000131712	0.0047106	-0.00108188	-0.0005267	0.0034948
678.67	0.0002572	0.0017436	0.00037504	0.00080484	0.002046	-0.0031488	0.00354	0.0022962	0.0049198	-0.0013198	-0.00040162	0.00037944
678.191	0.0012119	0.0016676	0.0025756	0.0035148	0.0023518	0.00170266	-0.000133328	-0.00061048	0.00091296	-0.00110524	0.00100544	0.003352
677.713	0.00045998	0.00135558	0.00160436	-0.002711	0.002466	0.00072108	0.0033154	-0.00048942	0.0024688	0.00074996	0.00053716	0.00034032
677.234	0.0057624	0.00145534	0.00042994	0.0026498	0.000121884	-0.000161232	0.0032634	0.000170726	0.0022314	-0.00060498	-0.00109848	0.00105392
676.755	0.0043302	0.0031444	0.0036618	0.00116532	0.0034568	-0.0007645	0.000551	0.00085694	0.003207	-0.00090604	-0.00116892	-0.00053038
676.276	0.00166294	0.00186186	0.0033106	-0.0003925	0.00175618	0.00032124	0.000191326	0.002379	0.00086812	-0.00023546	0.00170628	0.0030712
675.797	0.0033208	0.0051836	0.0035284	0.0025582	0.0025658	0.00136158	-0.00039464	-0.00048778	-0.00012618	-0.00052346	-2.541e-05	4.3588e-05
675.318	0.00166546	0.0012737	-0.0005374	0.0014093	0.0014468	-0.00041246	0.0027312	0.00136984	-0.00156124	-0.00077562	0.002119	0.00069504
674.839	0.00062568	0.00189234	0.0029166	0.00028724	0.00139184	0.00116156	0.00113626	-0.00022864	0.00035896	-0.0018166	-0.00109768	0.002777
674.36	0.0027454	0.00165096	0.0035638	0.00195384	0.0006662	-0.00020262	0.00148836	0.00015913	0.0014364	-0.0029058	0.0004404	0.0035088
673.881	0.0028594	0.0034998	0.0014494	0.000904	0.0018971	-0.0004949	-0.00066162	0.000769	0.00084488	-3.9052e-06	0.00029536	0.00082234
673.401	0.0024532	0.002842	0.00181132	0.00141718	-0.00051894	-0.00030102	0.0022584	-0.00123556	0.00064194	-0.00077884	0.00035768	0.00178988
672.922	0.00080884	0.0029464	0.004002	0.0035422	0.00192398	0.00149522	0.0010635	0.00034944	0.00093386	-0.002489	-0.00081418	5.8842e-05
672.443	0.0019186	0.0030574	0.0024552	0.0017689	0.002107	0.00069496	0.0023522	-0.0002924	-0.00048706	-0.00055686	-0.000118832	0.00046698
671.964	0.0012042	0.0026334	0.002632	0.00099676	0.0022512	-0.00061612	0.0012942	-0.0012082	0.00081776	-0.0028088	-0.0005525	0.00037262
671.484	0.00157186	0.0021348	0.0027556	0.0023666	0.00119546	0.00032764	0.00073366	0.000143346	-5.9662e-05	-0.00046864	2.1662e-05	0.00089348
671.005	0.002905	0.0029838	0.0019232	0.0026934	0.0011959	0.00054074	0.0015353	0.00053688	0.0022828	0.00050712	-0.000147138	0.00092424
670.525	0.0023098	0.002177	0.0030722	0.00178108	0.00178122	0.00045246	0.00072402	0.00054908	0.00064088	0.00032972	0.00091458	-0.0002052
670.046	0.00198576	0.00122786	0.0026752	0.0031812	0.00096188	0.00015543	0.00097788	-0.00093496	-0.000169076	-0.00112434	-0.000109592	0.00119554
669.566	0.0032408	0.0022918	0.003659	0.0027872	0.00138112	0.00135738	0.0010045	0.000158324	0.00052198	-0.00116828	-0.0005525	0.00153918
669.087	0.002755	0.0025042	0.0035942	0.00147388	0.00035494	0.0006801	0.00096406	0.00022274	0.00079062	-0.00107714	8.8478e-05	0.00135966
668.607	0.002778	0.0022286	0.003004	0.0023504	0.00141566	1.8599e-05	1.25194e-05	-0.00086566	0.0011688	-0.00127494	0.00026866	0.00088028
668.127	0.002564	0.003122	0.0029314	0.0023644	0.00081114	2.1682e-05	0.00052438	-0.00088804	0.00060234	-0.00116938	0.00094518	0.0007254
667.648	0.00142636	0.0030548	0.0028406	0.0024278	0.00186558	0.000199852	0.00041744	-0.000186252	0.0004784	-0.0012421	0.00123188	0.00039114
667.168	0.002289	0.0027554	0.0022016	0.0023276	0.0011518	0.00032174	-0.000159034	-0.00079054	0.00125834	-0.00158274	0.00128266	0.00056852
666.688	0.002217	0.0030054	0.0023852	0.0024032	0.0011571	0.0007935	0.00021368	-0.00163622	-0.000196348	-0.00142098	9.6322e-07	0.000127396
666.208	0.0020344	0.0022546	0.0029552	0.002538	0.00126538	0.00032302	0.000143018	0.0001504	-0.00129138	-0.00037872	0.000139188	-0.00039738
665.728	0.0029118	0.002871	0.0031272	0.0024984	0.00109614	-0.00076986	0.000199676	0.0005217	0.00015254	-0.001501	-0.000108304	0.00039766
665.249	0.002734	0.0020978	0.0023118	0.0024084	0.00092304	-0.00030012	-0.00017285	-0.00056238	-0.0002074	-0.00078196	-0.00010364	0.00065624
664.769	0.0022726	0.0026422	0.0027566	0.0026616	0.00078368	-0.00047616	-0.00038568	-0.00119452	-8.5016e-05	-0.00072642	-6.1018e-05	0.000175536
664.289	0.002492	0.0029924	0.0032882	0.0026762	0.0015127	-0.00020234	0.00010428	-0.0009297	-0.00021762	-0.00110696	0.00065326	-9.559e-05
663.809	0.003058	0.0026202	0.003143	0.0032236	0.00078692	0.00031074	-2.3294e-05	-0.00034604	0.00027118	-0.0007685	0.00052158	0.00025002
663.328	0.0029258	0.0028572	0.0031748	0.0025264	0.00061924	-0.0004628	-0.00034702	-0.00080582	-0.00038418	-0.00077822	0.00036754	-3.9742e-05
662.848	0.0030686	0.0030458	0.0037674	0.0021752	0.0012091	-0.00026398	-0.00048766	-0.00050954	-0.00036842	-0.00057596	0.00042626	-0.00023572
662.368	0.0031738	0.0026592	0.0033018	0.0026934	0.00070322	-7.805e-05	-0.00036804	-5.4286e-05	5.3344e-05	-0.00066612	0.00032706	0.000124856
661.888	0.003338	0.0031126	0.00293	0.0023292	0.00089246	-0.00033938	-0.00025632	-0.00031708	-0.0002505	-0.00052174	6.2602e-05	9.5402e-05
661.408	0.0028538	0.0032444	0.0027624	0.0022778	0.00081106	8.4892e-05	-9.2208e-05	-0.00052496	-0.00034666	-0.00051288	5.3644e-07	0.00037546
660.927	0.0030344	0.0033704	0.0028704	0.002295	0.00109962	0.00028632	-0.000154256	-0.0003299	-0.0004491	-0.00096046	0.00014913	1.1983e-05
660.447	0.0029706	0.0029636	0.0026036	0.0026886	0.00124368	0.000461	-0.00023658	-0.0003932	-0.00022128	-0.0004593	-6.4282e-05	-0.000198874
659.966	0.0031928	0.003125	0.002909	0.0027022	0.00111506	0.00029388	0.00027886	-0.0002106	-0.000146566	-0.0005292	-5.4488e-05	1.4801e-05
659.486	0.0027026	0.0032462	0.0032178	0.002832	0.00106854	-2.9564e-05	0.000189062	-0.000197502	-0.0002071	-0.00051516	5.618e-05	0.00021868
659.006	0.0029016	0.0032878	0.00304	0.0026402	0.00109488	0.000218	-0.000143362	-0.00048084	0.00011682	-0.00049262	0.0002412	0.000155774
658.525	0.0030526	0.0031278	0.0031838	0.002456	0.00130984	-0.0003031	-5.3554e-05	-0.00022796	0.00027412	-0.00048114	6.2344e-05	0.000148236
658.044	0.003006	0.0030506	0.0030966	0.0026488	0.00113028	-2.7396e-05	0.00018675	-0.000128374	0.00010684	-0.00073966	-0.0003054	0.00026324
657.564	0.0029902	0.0030738	0.0031282	0.0024326	0.00084942	0.000151078	0.000113234	-5.7628e-05	0.00031544	-0.00020132	0.000122808	0.00021342
657.083	0.003166	0.0028424	0.0034384	0.0026426	0.0012638	-0.000147228	4.6742e-05	-0.000104738	0.00024416	-0.0004821	0.00024302	6.5596e-05
656.602	0.003103	0.0031604	0.0031896	0.0028426	0.00134202	-0.000123374	2.665e-05	-0.00026376	0.000195534	-0.00053096	0.000108982	-0.000143066
656.122	0.0029496	0.0031448	0.0031432	0.0024998	0.00127546	8.0382e-05	0.000154868	-0.00028482	0.000154038	-0.00074772	0.00033436	0.000168824
655.641	0.0029004	0.003059	0.00316	0.0026172	0.00131844	5.7564e-05	0.000191926	-0.00029852	5.9032e-06	-0.00081568	9.7384e-05	6.9898e-05
655.16	0.0029666	0.0028934	0.0030464	0.0025136	0.00103632	0.000128322	0.00010099	-0.000170764	0.00018469	-0.000779	0.000129864	7.4412e-05
654.679	0.002929	0.0028784	0.0029972	0.002483	0.00122874	-0.00017083	0.000187482	-0.000115514	-6.0156e-05	-0.00056642	0.000185426	-2.627e-05
654.198	0.0027562	0.0031552	0.0029378	0.0025068	0.00141382	-8.2306e-05	0.000186018	-0.00028202	-7.4176e-05	-0.00072946	0.0003603	0.0002191
653.717	0.0027924	0.0027594	0.002969	0.0021584	0.0012221	0.000165272	0.000140814	-0.00027532	-0.000102024	-0.00089752	0.000163184	0.00027012
653.236	0.0028424	0.0028952	0.0030286	0.0023632	0.0012056	0.00022506	4.3868e-05	2.559e-05	0.000190872	-0.00074854	3.7978e-05	9.9934e-05
652.755	0.0030678	0.002957	0.0029516	0.0024978	0.00140592	6.4468e-05	6.5316e-05	-0.0001384	0.000136202	-0.0004593	0.000122312	0.000252
652.274	0.0026718	0.002873	0.0030182	0.002587	0.0015502	5.1878e-05	0.000191166	-0.000191676	7.8194e-05	-0.0005111	0.00012174	0.000145374
651.793	0.0027096	0.0029768	0.0029974	0.0026602	0.0014175	0.00030318	0.00024476	-0.00029012	6.132e-05	-0.00037578	0.00026942	0.00010856
651.312	0.0025396	0.003174	0.002931	0.0024588	0.00121762	-2.6578e-06	0.0003355	-0.0003386	-0.000169844	-0.00057258	0.00026062	-3.5302e-05
650.83	0.0027744	0.003018	0.0029508	0.0023934	0.00109826	4.446e-05	0.00048292	-0.00021834	0.000144996	-0.0007512	5.1862e-05	9.2114e-05
650.349	0.0025932	0.0030402	0.0028596	0.0026606	0.00093382	0.000109536	0.00049812	-0.00042188	-4.8076e-05	-0.00105016	0.00028208	0.000142312
649.868	0.0026028	0.003138	0.0032138	0.0024958	0.00091518	0.00019784	0.00031162	-0.00022704	-0.00012225	-0.00101692	-7.981e-05	-1.82476e-05
649.387	0.0025782	0.0031686	0.0029138	0.002309	0.00118338	-5.1384e-05	0.000199488	-0.00042022	7.524e-05	-0.00100362	0.00042802	-0.00033454
648.905	0.0024442	0.0028404	0.0027538	0.002513	0.0010381	-0.000109346	0.00038544	-0.000184028	9.6752e-05	-0.00092588	0.0003377	-0.000164924
648.424	0.0027814	0.0028636	0.0027638	0.002549	0.00100458	-1.768e-05	0.000114164	-0.000195134	-5.7198e-05	-0.00070442	0.00020604	0.000184278
647.942	0.0030114	0.0027588	0.0031608	0.002627	0.00099224	-9.927e-05	6.0194e-05	-0.00020388	-5.9184e-05	-0.00053174	0.00028628	-2.1134e-05
647.461	0.0027104	0.0029534	0.0030396	0.0025648	0.00143644	8.8832e-05	0.0002593	-0.00031332	9.0896e-05	-0.00061346	0.0003116	-0.000120464
646.979	0.0026412	0.0031626	0.0030294	0.0024988	0.00122782	-9.8874e-05	5.4048e-05	-0.00028014	4.6108e-05	-0.00038018	0.00035516	0.00027164
646.497	0.0027886	0.0027332	0.003025	0.0025594	0.00121274	-9.1626e-06	8.909e-05	-0.00053116	-0.000137532	-0.0005812	-5.8262e-05	0.00044248
646.016	0.0025712	0.0028078	0.0027266	0.0024708	0.00137936	0.000121656	0.00023816	-0.00017362	-0.0003728	-0.00069542	0.000140462	0.00020584
645.534	0.0026808	0.0028018	0.0027928	0.002536	0.00121828	9.9642e-05	0.00030302	-0.00012822	-0.000173354	-0.0004935	9.2012e-05	-0.000183012
645.052	0.0025548	0.002937	0.0025832	0.002666	0.00137064	-1.4162e-06	2.8772e-05	-0.00023486	-0.00024884	-0.00093646	0.0002821	8.5924e-05
644.571	0.0027154	0.0030104	0.0025774	0.0026368	0.00133864	0.000199454	0.00022624	-0.00031774	-3.7284e-05	-0.00082994	0.00026442	0.000162348
644.089	0.0025084	0.002943	0.0029372	0.002509	0.00125304	0.00031976	-3.226e-05	-0.0002996	-5.5356e-05	-0.00089136	9.019e-05	0.00020378
643.607	0.0029694	0.0028544	0.0029562	0.00244	0.00125128	0.00026604	-3.4904e-06	-0.00022776	0.00010812	-0.00068602	8.5274e-05	-0.000139942
643.125	0.0028102	0.0027484	0.0025774	0.002348	0.00123422	0.0001495	0.000114416	-0.0002495	0.000183484	-0.00053094	-0.00023094	-0.00033338
642.643	0.0027246	0.0029154	0.0028928	0.002328	0.0010612	0.00034884	-0.000136724	-0.000184884	0.000109478	-0.00074974	0.00038608	0.000148378
642.161	0.0025344	0.0027722	0.0030768	0.0024546	0.00094402	0.000189442	0.00022072	-6.9558e-07	4.9426e-05	-0.0010076	0.00033126	0.00028722
641.679	0.002436	0.0027942	0.0029272	0.0024252	0.00102758	-6.2256e-05	0.00028266	-0.00023126	6.7728e-06	-0.00090158	-0.00025254	0.00031856
641.197	0.0024172	0.0025968	0.0027756	0.0024244	0.001361	-5.0418e-06	6.1218e-05	-0.00040518	0.000107038	-0.00108004	-7.4622e-05	0.00010268
640.715	0.002489	0.0027156	0.002914	0.0024984	0.00129156	5.3352e-05	-0.000193872	-8.0054e-05	3.4728e-05	-0.0009914	0.000117404	0.000199752
640.232	0.0024802	0.0026714	0.0030184	0.0023908	0.00131874	-0.000159888	8.6114e-05	-1.78034e-05	-5.9886e-05	-0.00064856	0.000144596	5.1974e-05
639.75	0.002432	0.0028566	0.0028126	0.002469	0.00101034	-0.0003611	0.00011675	-0.000178762	-0.00035438	-0.00074428	0.00024842	2.7416e-05
639.268	0.0027152	0.0025742	0.0027526	0.0022628	0.00125406	5.8726e-05	0.00020252	-0.000108624	-4.8182e-05	-0.00060814	0.000128046	8.4416e-05
638.786	0.0027708	0.0027438	0.0028642	0.0025656	0.00131454	9.9454e-05	0.000179952	-0.00041668	-6.4754e-05	-0.00075602	0.000164162	-0.000129908
638.303	0.0028178	0.0027286	0.0028192	0.0022664	0.00090424	-0.000174688	0.000143128	-0.00037468	-0.000108686	-0.00066024	0.00018305	4.1834e-05
637.821	0.0025876	0.002455	0.0027174	0.0023772	0.0013278	9.8574e-05	0.00012919	-0.00051158	0.000110586	-0.00084736	0.0002645	0.000160562
637.338	0.0025088	0.002513	0.0028286	0.002109	0.0013114	-0.000171074	0.000125252	-0.00014941	1.95238e-05	-0.00088634	0.00040122	-5.6528e-05
636.856	0.0026618	0.0028304	0.0028142	0.0023216	0.00125558	-0.000154666	0.00013584	-0.000187114	-0.000151664	-0.00081382	0.00025882	0.00011255
636.373	0.0026756	0.002518	0.0027328	0.0024706	0.00128964	7.0306e-05	9.2468e-05	-0.000109458	0.00029726	-0.00084938	0.000161606	4.003e-05
635.891	0.0024908	0.0029656	0.0030642	0.002517	0.0012583	-7.4548e-05	0.00013581	-2.7924e-06	9.2604e-05	-0.00100064	0.00035168	2.8404e-05
635.408	0.0023928	0.002743	0.0029866	0.0025084	0.00134782	1.25336e-05	8.2082e-05	-0.000159118	-3.9946e-05	-0.00101664	0.0002668	0.00025694
634.926	0.0027756	0.0028616	0.0029804	0.0025098	0.00118478	0.0002286	0.00022862	-0.0003106	-5.1822e-05	-0.000943	0.000146526	0.000171956
634.443	0.0025854	0.002549	0.0027416	0.0023674	0.00125082	0.000161774	0.00030168	-0.000194162	-0.00023006	-0.0006989	0.00020418	0.000124304
633.96	0.00249	0.0024522	0.0028688	0.0023324	0.0011841	-5.146e-05	0.00041066	-0.0003043	5.9586e-05	-0.00071952	1.5037e-05	0.0003516
633.477	0.0027416	0.0024536	0.0027458	0.0022206	0.00116236	0.00029818	0.00029684	-0.0003317	-0.00012615	-0.0007726	0.00031488	2.7518e-05
632.994	0.0027478	0.0026386	0.0027426	0.002343	0.00112242	-0.000153852	9.5048e-05	-0.0004463	8.573e-05	-0.00072564	0.00030772	-2.0626e-05
632.512	0.0026152	0.0020696	0.0028366	0.0024114	0.00107752	-3.4114e-05	0.00031224	-0.00037458	2.2284e-05	-0.00078058	8.5782e-05	4.707e-06
632.029	0.0027276	0.0025248	0.002533	0.002256	0.00123666	-6.1738e-05	-0.000136906	-0.00030094	0.000134854	-0.00065502	0.00041308	0.00023484
631.546	0.0024494	0.0027944	0.0026964	0.0022518	0.00126248	0.00010454	-4.9716e-05	-0.000157608	-4.8558e-05	-0.00071288	0.00025144	0.00022772
631.063	0.0023564	0.0026904	0.0027806	0.0024472	0.0013879	5.4302e-05	-0.00021272	-0.00048448	-6.3028e-05	-0.00072074	0.000184332	0.00018579
630.58	0.0023694	0.0026044	0.0028188	0.0023282	0.00129874	-0.00011908	0.0002408	-0.000109286	0.00020918	-0.00062088	0.00025928	0.0002374
630.097	0.0024882	0.0027808	0.0027914	0.0021078	0.0010524	0.000146472	0.000143448	-0.00047546	-1.20112e-05	-0.00046502	0.00023554	-1.3222e-05
629.613	0.002535	0.0026338	0.002586	0.0022904	0.0012148	0.000144934	0.00011816	-0.00042092	-0.0002454	-0.00049162	0.00026678	4.363e-05
629.13	0.0025716	0.0025476	0.0028618	0.0023652	0.00109762	0.000146624	-1.52338e-05	-0.00042608	-1.06818e-05	-0.0006717	0.00020058	9.4568e-05
628.647	0.002638	0.0025614	0.0028852	0.00245	0.0011696	4.3152e-05	0.00029942	7.6064e-05	0.00040572	-0.0005988	0.00025686	-2.2462e-05
628.164	0.002601	0.0024292	0.0028466	0.0024534	0.00115186	-8.605e-05	0.00022346	-0.00012549	-5.9468e-05	-0.00073394	7.1712e-05	0.000133676
627.68	0.0025894	0.0024096	0.0029412	0.002346	0.00106814	-0.000113584	0.0002114	-0.00045668	2.1452e-05	-0.00071132	3.5496e-05	0.00024552
627.197	0.0023552	0.0025976	0.0029816	0.0025362	0.00104866	0.000184238	0.000110418	-0.000125726	-0.00019585	-0.0009412	4.1676e-05	0.00020866
626.714	0.0025054	0.0023774	0.0028896	0.0022908	0.00116844	0.0002008	-0.000125402	-0.00035642	0.00016015	-0.00064888	-6.8266e-05	9.1592e-05
626.23	0.002361	0.002588	0.0026996	0.0022906	0.00116032	0.00031558	-9.8598e-05	0.000101462	0.00026312	-0.00070964	4.4996e-05	0.000182732
625.747	0.002373	0.0023682	0.0027348	0.0024112	0.00102288	0.000166474	2.4662e-05	-0.00023718	0.00021522	-0.00067154	-0.000163016	3.2294e-06
625.263	0.0024802	0.0024524	0.002667	0.0022682	0.00096426	3.7376e-05	0.00014088	-0.00045688	0.00020914	-0.00077612	-0.000163942	0.000164286
624.78	0.0025688	0.0022336	0.0025098	0.002103	0.00119502	-0.000107288	-1.26302e-05	-0.0006038	7.2952e-05	-0.00062398	-3.5536e-06	0.00054832
624.296	0.0023356	0.0022064	0.0026216	0.0023718	0.00107206	-4.605e-06	-6.7384e-05	-0.00041388	0.00020638	-0.00083968	2.1612e-06	0.00011385
623.812	0.0023552	0.002343	0.0027228	0.0022906	0.00098758	4.4666e-05	2.8362e-05	-0.00033284	7.4466e-05	-0.00065518	-4.5442e-06	-9.4764e-05
623.329	0.0025562	0.0025912	0.0027678	0.0021256	0.00105618	0.00018462	0.000153434	-0.00034214	0.00026996	-0.00080634	0.000149198	0.000137018
622.845	0.0021732	0.0024294	0.0024668	0.0020684	0.00086166	-4.7316e-05	5.0278e-05	-0.00010501	-6.2552e-05	-0.0006918	-8.203e-05	-0.000175186
622.361	0.0020972	0.0020826	0.0026118	0.00221	0.00117478	9.9798e-05	1.00874e-05	2.4484e-05	0.00036666	-0.00059316	0.000145134	3.9538e-05
621.877	0.002627	0.0023704	0.0026802	0.0022868	0.00120632	0.00013936	-7.5728e-05	4.6254e-05	0.000178392	-0.00067608	0.000214	0.0002127
621.393	0.0023946	0.0024034	0.002405	0.0023306	0.00108478	-0.00021398	7.8026e-05	-0.00029994	-7.9288e-05	-0.00080264	0.000168712	9.6024e-05
620.909	0.0021208	0.0023442	0.0025672	0.002252	0.00113478	0.00028572	-9.9328e-05	-0.000177272	0.00024546	-0.00082942	0.00010979	9.2518e-05
620.425	0.0023586	0.0023772	0.0027082	0.0022478	0.00119006	0.0002545	-7.8802e-05	-0.000186202	3.7904e-05	-0.00062692	0.00028972	7.4224e-05
619.941	0.0022052	0.0022672	0.0025848	0.0022078	0.00119928	-0.000117478	-0.0001867	-0.00032624	3.439e-05	-0.00116518	0.000122702	5.829e-05
619.457	0.0020326	0.0023806	0.0025846	0.0022246	0.00128084	7.032e-05	-0.00020292	-0.000159836	0.00021892	-0.00078228	0.000128122	2.9376e-05
618.973	0.0020934	0.0024044	0.002526	0.0022064	0.0010217	-0.000199142	7.6094e-05	-0.000196144	0.000164396	-0.00105542	0.000155836	0.00031236
618.489	0.0022794	0.0021464	0.0026824	0.0020588	0.00111362	-0.000154906	2.0672e-05	-0.000161784	-7.5162e-05	-0.00067938	0.00024932	0.00036716
618.005	0.0021326	0.0022528	0.0024112	0.0022856	0.00085656	-2.3388e-05	0.000102838	-0.00027396	0.00027878	-0.00075478	0.00029728	0.0003889
617.521	0.0021242	0.0020108	0.002231	0.00193018	0.0008953	9.7322e-05	9.66e-05	-0.0002129	5.2602e-05	-0.00070248	0.000214	0.00027852
617.037	0.00187346	0.002052	0.0021234	0.0017918	0.00097628	0.000146608	0.00053436	-0.0003299	0.00020632	-0.00087886	0.00022946	0.00025144
616.552	0.00199388	0.0023342	0.00228	0.00198218	0.00087592	-3.0518e-05	0.000150522	-7.3002e-05	-5.7706e-05	-0.0006735	2.1338e-05	-0.000160824
616.068	0.00183242	0.0020858	0.0021524	0.002006	0.00117746	-6.8858e-05	6.9368e-05	-0.000146008	5.934e-05	-0.00087706	0.00028182	-4.574e-05
615.583	0.0017727	0.0020998	0.0022148	0.00177876	0.00099514	6.6954e-05	-2.4664e-05	-0.00039336	0.00010609	-0.00074078	0.000106962	-0.000101076
615.099	0.00181702	0.0020128	0.0024646	0.00179452	0.00099508	6.3252e-05	5.622e-06	-0.000146374	0.00039286	-0.00086068	-8.8852e-06	0.00010659
614.615	0.00184864	0.00183384	0.0022212	0.00197128	0.0006526	-5.8326e-05	-8.5514e-06	0.00017844	0.00020338	-0.00079638	0.00014574	7.103e-05
614.13	0.00167308	0.00159836	0.0021442	0.00176098	0.0009521	-0.000147652	-7.13e-05	-0.00033856	0.000103494	-0.00079018	0.000115934	-1.38006e-05
613.645	0.00145698	0.00186074	0.0022024	0.0017309	0.00082726	0.00023104	0.000105724	-0.000160912	0.000182978	-0.00092766	3.4766e-05	6.0878e-05
613.161	0.00149728	0.0020262	0.0020242	0.00187738	0.00093258	-3.3248e-05	7.9736e-05	-0.00019304	0.00029506	-0.00098438	0.000142806	-0.00026234
612.676	0.00155472	0.00167044	0.0022046	0.0016462	0.00104936	-3.621e-05	-0.000105112	-0.00026454	0.000126736	-0.00085372	0.000107542	-2.2166e-06
612.191	0.00162254	0.001645	0.0020146	0.001691	0.00086246	6.6202e-05	-1.0134e-05	-0.0002955	4.0386e-05	-0.00094168	0.0002728	0.00022978
611.707	0.00129598	0.0016989	0.00178662	0.00171032	0.0008128	0.00022734	0.000152842	-0.00043584	-3.1046e-05	-0.0008282	0.000142534	0.00032546
611.222	0.00133712	0.00162728	0.00168734	0.00157238	0.0007425	4.1204e-05	0.000164182	-7.9936e-05	-0.000135406	-0.00063188	4.2286e-05	0.00021204
610.737	0.00116678	0.00132652	0.00165444	0.00141098	0.00062618	9.0588e-05	0.000118004	-0.0002899	-9.6182e-06	-0.00069736	3.7308e-05	0.000106512
610.252	0.00113692	0.00140614	0.0016381	0.00154066	0.00070328	3.3212e-05	3.806e-05	-0.000178758	4.2578e-05	-0.00065842	0.00026886	-1.14268e-05
609.767	0.00122102	0.00124702	0.00156982	0.00149518	0.00057282	2.4434e-05	3.886e-05	-3.9354e-05	1.73282e-05	-0.00067236	0.000197788	-1.35046e-05
609.282	0.0008389	0.00115462	0.00122816	0.00125404	0.00069422	-0.000115432	9.4864e-05	-0.000122942	-2.5794e-05	-0.00084362	0.00010076	-7.9922e-05
608.797	0.00060996	0.00118866	0.00127578	0.00130712	0.00072388	-0.00025744	-7.7976e-05	-7.1572e-05	-4.8456e-05	-0.00088982	-4.4174e-05	0.00014843
608.312	0.00054296	0.00086438	0.00121648	0.00126426	0.00058948	-0.000117292	6.1192e-05	-0.00033078	0.000167436	-0.0009619	0.000132586	0.000178926
607.827	0.000177152	0.00078348	0.00096546	0.00088656	0.00050366	0.000139696	1.52742e-05	-0.000176536	8.6968e-05	-0.00083678	0.00027876	3.9862e-05
607.342	0.0002049	0.00063936	0.00074698	0.00086718	0.00058418	-0.00027332	0.0002555	-4.453e-05	9.6666e-05	-0.00076004	0.000157228	0.00021258
606.857	0.000118336	0.00041642	0.00066126	0.00060714	0.0004443	-8.8642e-05	9.864e-05	-0.00038586	0.000157592	-0.00083498	7.418e-05	0.000132608
606.372	-0.00014768	0.000108576	0.00058902	0.00036066	0.00029408	4.3808e-05	-1.1017e-05	-0.00046862	0.00029676	-0.00097972	0.000159412	0.00015333
605.886	-0.00022954	-0.000180436	0.00025276	0.00039258	0.0004113	-0.000130674	0.000158716	-0.00047066	5.8148e-05	-0.00071474	0.00025842	8.5448e-05
605.401	-0.0003438	-0.000186142	0.00015467	0.000198216	0.0002627	0.000120484	-6.2096e-05	-0.00049724	0.000131396	-0.00087446	-5.742e-05	0.000114402
604.916	-0.00051824	-0.00012202	0.000110902	-0.000158802	1.95802e-05	-7.0292e-05	6.2234e-05	-0.00040156	3.1662e-06	-0.00106868	0.000105212	0.000183206
604.43	-0.00061328	-0.00048844	-0.000168776	-0.000168998	-8.8292e-05	-0.00018117	-0.000173896	-0.00032478	-3.9394e-05	-0.00076588	9.3486e-05	2.6002e-05
603.945	-0.00080558	-0.00064674	-0.00032842	-0.00025608	6.0034e-05	-0.00021492	-3.2768e-05	-0.000187682	1.42688e-05	-0.0009701	3.7538e-05	-6.4288e-05
603.459	-0.00100652	-0.00089192	-0.00044458	-0.000164702	-0.00026448	-0.00022936	0.000141112	-0.00031102	-2.3368e-05	-0.0008096	7.1916e-05	4.7554e-05
602.974	-0.0013631	-0.0012663	-0.00062852	-0.00025644	-0.00019945	-0.000161106	0.000102616	-0.00021994	0.000187684	-0.0008899	-5.348e-05	0.00024458
602.488	-0.00149714	-0.00133782	-0.00109974	-0.00055728	-0.00045834	-0.00026694	-8.6504e-05	-0.00032742	7.5182e-05	-0.00102278	-0.00013915	0.000161712
602.003	-0.00161284	-0.0014697	-0.00098714	-0.00072374	-0.00015078	-0.00021562	0.000144072	-0.00043688	-7.7526e-05	-0.0008181	3.58e-05	0.00021566
601.517	-0.00196946	-0.00169428	-0.00100198	-0.0011082	-0.00025148	-0.00033838	0.000126448	-0.00027606	-2.444e-05	-0.00061298	0.000187772	-4.7088e-08
601.031	-0.0022188	-0.0017829	-0.00146396	-0.00096256	-0.00038828	-0.00032484	0.000166228	-0.00010097	-5.6314e-06	-0.00079092	0.000148482	-5.9702e-05
600.546	-0.0024968	-0.0021808	-0.00160526	-0.00116402	-0.00043282	-9.1692e-05	5.0972e-05	-0.000103634	-0.000131796	-0.0009915	4.878e-05	0.0002122
600.06	-0.0025708	-0.0022002	-0.00179998	-0.00121462	-0.00044902	-0.000108368	-3.7654e-05	-0.000192452	8.3448e-05	-0.0010541	0.00025926	-5.71e-05
599.574	-0.0025944	-0.0023866	-0.00165966	-0.0015073	-0.00034954	-0.0002806	-9.429e-05	-0.00044016	0.00028354	-0.00089846	-4.4244e-05	-6.7536e-05
599.088	-0.0026636	-0.0024396	-0.00189406	-0.00148802	-0.00030018	-0.000199466	4.287e-05	-0.0004449	9.6678e-05	-0.00097434	7.4884e-05	-6.8952e-05
598.602	-0.00272	-0.002491	-0.0019037	-0.0012953	-0.00042976	-0.00030284	-6.3164e-05	-0.00032782	-5.4048e-05	-0.00060258	5.5516e-06	-0.000111696
598.116	-0.0026186	-0.0028174	-0.0020194	-0.00147056	-0.00056226	-0.00026802	1.89542e-06	-0.0002355	0.00021072	-0.0006993	0.00011193	-9.3674e-05
597.63	-0.0027046	-0.0025334	-0.0022464	-0.0017792	-0.00051412	-0.000136992	2.5436e-05	-0.000110572	7.437e-05	-0.00070404	0.00032136	0.000161864
597.144	-0.0029602	-0.0027678	-0.0022902	-0.00163884	-0.00060938	-0.00029924	-1.4509e-05	-0.00030992	0.00022252	-0.00088292	0.00016297	8.5772e-05
596.658	-0.0029034	-0.0029318	-0.0020558	-0.00173572	-0.00066596	-0.0003336	7.9254e-05	-0.0004021	0.00023038	-0.0008401	-3.084e-05	0.000211
596.172	-0.003043	-0.002817	-0.0021814	-0.00156132	-0.00076356	-0.0002966	5.7016e-05	-0.000161984	3.241e-05	-0.00072378	-1.77312e-05	7.4962e-05
595.686	-0.0028948	-0.0024608	-0.002024	-0.00171526	-0.00084818	-0.00032004	-2.5594e-06	-0.00040652	8.6032e-05	-0.00071556	6.8268e-05	-2.2648e-05
595.2	-0.0028372	-0.002523	-0.0021386	-0.00146782	-0.00085078	-0.000187514	-1.24096e-06	-0.00047248	0.0002019	-0.00062702	8.3368e-05	9.785e-05
594.713	-0.0028048	-0.0023864	-0.00193416	-0.00138388	-0.00078	-0.00034472	4.1282e-06	-0.0002482	6.771e-05	-0.0006223	0.000119574	0.000126688
594.227	-0.0026302	-0.0023432	-0.00183444	-0.0014537	-0.00052276	-0.00030722	0.00020186	-0.0004432	-2.904e-05	-0.0006736	0.000159388	4.6944e-05
593.741	-0.0026438	-0.0022362	-0.00178402	-0.00135792	-0.00038958	-0.000161952	3.3578e-05	-0.00027868	-4.4456e-05	-0.00100796	5.2826e-05	0.00023902
593.254	-0.0024448	-0.0023334	-0.00169654	-0.0012124	-0.0003307	-0.00032414	9.3866e-06	-0.000197256	-0.000122356	-0.0009879	0.00027092	0.00024646
592.768	-0.00235	-0.00191898	-0.0016121	-0.00113476	-0.00051396	-0.00053652	0.00026734	-0.00035436	0.00034082	-0.00097126	4.9296e-05	0.000147678
592.281	-0.002293	-0.00194084	-0.00160676	-0.0009837	-0.0005337	-0.00029316	-9.7024e-05	-0.00026536	0.00029722	-0.0009895	7.2216e-05	-7.3648e-05
591.795	-0.0019964	-0.00197032	-0.00146034	-0.00070352	-0.0004636	-0.000147414	-5.217e-05	-0.00040424	0.00023826	-0.00094998	-0.000164704	7.811e-05
591.308	-0.00178102	-0.0017617	-0.00142672	-0.0008077	-0.00017644	-0.00031518	-0.00016675	-0.00028684	0.000159304	-0.00100044	-0.000124874	0.000102132
590.822	-0.00170488	-0.0015772	-0.00112368	-0.00067918	-0.00024502	-0.00027228	2.3896e-05	-0.0002972	9.6194e-05	-0.00080606	-3.418e-05	-7.2702e-05
590.335	-0.00139974	-0.00139994	-0.00108138	-0.00056996	-0.00028476	-9.5322e-05	5.6134e-05	-0.00039934	3.7414e-05	-0.00099134	0.000168018	-7.053e-05
589.848	-0.0012243	-0.00112424	-0.00079646	-0.0004003	-4.3552e-05	-0.000196614	-0.000158862	-9.3276e-05	-2.366e-05	-0.00107676	0.00031648	-4.621e-05
589.362	-0.00101482	-0.00105054	-0.0007281	-0.00033312	-8.1182e-06	-0.000194558	-0.00022566	-0.000121864	0.000168112	-0.00074368	0.000128516	5.644e-05
588.875	-0.00079146	-0.00091534	-0.00059338	-0.0003253	-0.000127092	-0.00020784	0.000167398	-0.000182436	0.00022566	-0.00086872	2.4552e-05	4.0402e-05
588.388	-0.00087458	-0.00058718	-0.00032752	-0.000131748	-3.4656e-05	-7.976e-05	5.9652e-06	-0.00044164	1.548e-05	-0.00103094	9.8066e-05	0.000122752
587.901	-0.0008636	-0.00078538	-0.0005522	0.00020684	-6.1858e-05	7.1672e-05	9.176e-05	-0.00043994	0.00025404	-0.00095896	0.000125352	0.000184912
587.414	-0.0007283	-0.0004072	-0.0002215	0.00023324	7.1932e-05	6.3728e-05	0.00017613	-0.0003293	0.00020202	-0.00084178	0.00013092	0.00015266
586.927	-0.00033374	-0.00043736	7.8382e-05	0.00021706	-5.7034e-05	6.6586e-05	6.6282e-05	-0.000222	7.3994e-06	-0.00101638	0.00012348	3.2908e-05
586.44	-0.000198662	-0.000114972	0.00034044	0.000127222	-0.00039718	-3.1228e-05	-7.9464e-05	-0.00033976	-6.411e-06	-0.00085222	2.3082e-05	0.00028174
585.953	-0.00010955	0.00024734	0.000179502	0.00038478	3.2954e-05	-0.00024216	8.3226e-05	-0.00027744	9.466e-05	-0.0007937	0.00029628	0.00012116
585.466	-9.8446e-05	0.00041272	0.0005318	0.0004363	8.7292e-05	-0.00017661	6.266e-05	-0.00049682	0.000146818	-0.00080568	0.000187766	7.3962e-05
584.979	-4.9214e-05	0.0003236	0.00039136	0.000140964	9.6094e-06	-0.00035078	-1.07098e-05	-0.00022608	-1.61886e-06	-0.00096788	0.000142208	-5.8208e-05
584.492	0.00034116	0.0003767	0.00047868	0.00056894	4.6688e-05	-0.000124214	-8.7452e-06	-0.00027696	-4.1426e-05	-0.0008959	-0.00024818	9.6328e-05
584.005	0.00033008	0.00055396	0.0006616	0.00078638	0.00019329	-0.00033914	0.000152486	-0.00048412	0.00010532	-0.0008542	1.0407e-05	0.000151826
583.517	0.00035168	0.0004452	0.00071692	0.00083242	0.00037472	-9.7116e-05	3.644e-05	-0.00059736	1.44506e-05	-0.00087268	0.00021684	0.000189146
583.03	0.0007168	0.00063206	0.00065762	0.00079744	0.00068068	0.000124614	-0.000111362	-0.00050404	-2.8144e-05	-0.00095724	-3.5298e-06	-0.000171576
582.543	0.00066498	0.00080582	0.00079816	0.00056506	0.0004115	-0.00022596	-3.1368e-05	-0.00044952	3.8838e-06	-0.00087502	3.4056e-05	0.0002889
582.055	0.00053714	0.00099222	0.0007811	0.00065588	0.00054186	-0.00045062	-0.000161806	-0.00013457	7.9736e-05	-0.00081734	4.495e-05	0.00032282
581.568	0.00053498	0.00104216	0.00094656	0.00078498	0.00067716	6.7676e-05	-0.000106528	-0.000192996	0.000165088	-0.00085442	0.00018819	8.9048e-05
581.08	0.00099066	0.00104692	0.00103748	0.0009688	0.00056294	-0.000180448	0.000158198	-6.1348e-05	4.476e-05	-0.00110794	-7.6054e-05	-4.7458e-06
580.593	0.00067202	0.00097514	0.00120978	0.0008433	0.0003272	-0.00022956	0.000150356	-0.000140166	-0.000105336	-0.00090836	0.000137496	0.000180188
580.105	0.00065424	0.0009458	0.00119772	0.0009929	0.0006532	-0.00032326	0.000110742	-0.00034138	4.0156e-05	-0.00082966	0.00041092	-0.000100552
579.618	0.00077354	0.00114558	0.00124108	0.00090594	0.00051466	-0.000109274	9.2998e-05	-0.00023548	0.00027234	-0.00080626	0.00027728	-2.006e-05
579.13	0.00105128	0.00122008	0.00125182	0.00098476	0.00038518	2.0492e-05	-2.8008e-05	-0.0002679	0.000186886	-0.00106778	0.00018954	-9.9234e-05
578.642	0.00105234	0.00088884	0.00122022	0.00105824	0.00047368	-0.000149242	-1.91068e-05	-0.0003249	-5.4932e-06	-0.0009011	0.000152734	0.000137704
578.155	0.0009232	0.00105274	0.00121612	0.00102224	0.00054388	-0.000183422	-2.9034e-05	-7.4626e-05	-3.2666e-05	-0.00103134	-4.1732e-05	-5.0254e-05
577.667	0.0007769	0.00096278	0.00130104	0.00091172	0.00029332	-0.000164504	1.5359e-05	-0.00021422	-0.000171464	-0.00094552	0.0002258	4.2078e-05
577.179	0.00098446	0.00098126	0.00120328	0.0009006	0.00029828	5.6084e-05	-6.485e-06	-0.000179006	-0.000189356	-0.00081616	0.000109992	0.000124626
576.691	0.00091942	0.00099488	0.00111822	0.00099438	0.00053436	0.0002077	9.295e-05	-0.00021394	2.2376e-05	-0.00066828	6.6102e-05	-0.00024304
576.203	0.00082368	0.00094418	0.00127326	0.00108808	0.00059298	0.00020632	-0.000103338	-0.00028682	0.000184488	-0.00069072	0.000189104	4.163e-05
575.715	0.00105426	0.00084744	0.00111302	0.00102392	0.00058242	5.063e-05	-3.2242e-05	-0.00025368	8.4754e-05	-0.0007043	0.000275	6.2626e-05
575.227	0.00084008	0.00103042	0.00105296	0.00090558	0.00046186	3.0814e-05	2.3624e-05	-0.00029152	-2.41e-05	-0.0007622	0.00021664	9.0718e-05
574.739	0.00070598	0.00085066	0.00102854	0.000997	0.0004167	-7.557e-05	-6.5492e-05	-0.00037314	-2.8378e-05	-0.0007519	6.6162e-06	0.00013239
574.251	0.00059822	0.00079464	0.00108312	0.00087146	0.00052336	-0.00028636	2.7996e-05	-0.00039146	0.00015042	-0.00079718	0.000120282	1.65654e-05
573.763	0.00071446	0.00071618	0.00090514	0.00082184	0.00043504	-0.00056526	0.000128836	-0.0002644	9.1366e-05	-0.00069752	1.56688e-05	-6.0938e-05
573.275	0.00059984	0.00071142	0.00087684	0.000712	0.0005581	-7.8738e-05	0.00024574	-0.00025936	0.000110142	-0.0006818	-5.455e-06	1.80364e-05
572.787	0.00045794	0.00040394	0.00080912	0.0006918	0.0004132	-0.000190262	0.00025368	-0.00035506	1.98794e-05	-0.00071798	3.0314e-05	6.8748e-05
572.298	0.00024622	0.00021578	0.00084934	0.00064576	0.00058814	2.8058e-05	0.00020656	-0.0003261	-0.000114222	-0.00076472	8.0094e-05	0.000141868
571.81	0.00025556	0.000197914	0.00044594	0.00058062	0.00021732	-8.5692e-05	0.000106254	-0.000191772	0.000133042	-0.00085686	8.4978e-05	0.000181654
571.322	0.000154626	0.00023906	0.00056638	0.00053182	0.00032938	-0.000144084	-3.8834e-05	-0.00039658	8.0602e-05	-0.0009094	0.00023952	8.5612e-05
570.833	-0.000186174	0.00024856	0.00043576	0.00030822	0.00020318	-0.00018688	-3.0206e-05	-0.0004021	5.493e-05	-0.0009315	4.6868e-05	0.000143876
570.345	-0.00027216	-5.5988e-05	0.00026646	0.00021914	0.00022646	-2.166e-05	-5.8574e-05	-0.000296	0.000117926	-0.00090126	7.7484e-05	0.00021174
569.856	-0.00030344	-0.0002004	0.000114236	0.00025922	0.000152638	-0.00012772	9.1484e-05	-0.00032736	0.00018542	-0.0008789	5.1396e-05	6.496e-05
569.368	-0.00051774	-0.00028312	-8.0456e-05	0.00020252	5.2324e-05	-0.00023758	0.000174152	-0.00055	0.000123598	-0.00087108	-1.30582e-05	5.747e-05
568.879	-0.00089192	-0.00067644	-0.00016524	5.1918e-05	7.969e-05	-0.000165472	0.000130918	-0.00021422	9.0296e-05	-0.00065572	0.00021092	0.00031082
568.391	-0.0010449	-0.00096236	-0.0002366	-2.7686e-05	-0.000152814	-0.0003714	-0.00017016	-0.00024928	-8.9288e-05	-0.00075804	0.00014948	7.2614e-05
567.902	-0.00125712	-0.000903	-0.0003878	1.22858e-05	8.7812e-05	-0.00029802	-0.000120036	-0.00034224	0.000175486	-0.00092172	-1.4608e-05	-5.1248e-06
567.413	-0.00133298	-0.00100482	-0.00059854	-0.000488	-0.00022656	-0.00026334	0.000177552	-9.9784e-05	3.6156e-05	-0.00078362	7.341e-05	-9.3002e-05
566.925	-0.00141896	-0.00135408	-0.0008401	-0.00061888	-0.00024404	-0.00020376	0.00035	-0.000194436	3.576e-05	-0.0008629	0.00027508	6.156e-06
566.436	-0.0017333	-0.00155502	-0.00102882	-0.00072904	-0.00022018	-0.00030802	0.000170418	-0.00020224	0.000132094	-0.00091566	-3.561e-05	0.000120074
565.947	-0.002119	-0.00174564	-0.00103424	-0.00077716	-0.00022592	-0.00024762	6.6418e-05	-0.00021012	0.00023966	-0.00085918	-0.00011113	0.000136188
565.458	-0.0023306	-0.0020212	-0.00135794	-0.00088184	-0.00041478	-0.00025994	9.4018e-05	-0.00022542	0.00025224	-0.0008325	6.673e-05	-0.00023976
564.969	-0.0024472	-0.0021804	-0.001895	-0.00108628	-0.00045922	-0.00035808	-0.000117766	-0.00023614	0.00028262	-0.00083724	0.000126706	9.2868e-05
564.48	-0.002581	-0.0022442	-0.0019863	-0.00128244	-0.000444	-0.00013568	2.8484e-05	-0.00040756	0.00027754	-0.0008826	0.0002215	0.00034506
563.991	-0.0029218	-0.0023572	-0.00191636	-0.00142636	-0.00064538	-0.00036258	9.1798e-05	-0.00050988	0.00034096	-0.0009287	0.00026348	0.00030966
563.502	-0.0031964	-0.0024738	-0.00211	-0.00158782	-0.00079652	-0.000116152	1.99986e-05	-0.00038526	2.9542e-05	-0.00089296	0.000154814	0.000111038
563.013	-0.0034806	-0.0027972	-0.0023352	-0.00161414	-0.00082706	-0.000103554	0.000183476	-0.0004798	-6.808e-05	-0.00088488	0.00021962	3.14e-06
562.524	-0.003602	-0.0033216	-0.0025368	-0.0017751	-0.000818	-0.00024064	0.000107798	-0.00032306	7.2698e-05	-0.00070244	5.8914e-05	7.9084e-05
562.035	-0.0039336	-0.0033458	-0.0025596	-0.00199394	-0.00100264	-2.703e-05	0.0002604	-0.00023932	-3.6296e-05	-0.00079468	3.117e-05	0.000129004
561.546	-0.0041646	-0.00346	-0.0027588	-0.00192666	-0.0011885	-0.00021444	3.0064e-06	-0.00031958	-8.3752e-05	-0.00058242	3.8136e-06	0.0002216
561.056	-0.0040244	-0.0038098	-0.0029682	-0.0021364	-0.00090228	-0.000107348	-6.1368e-05	-0.0004894	0.000108182	-0.00068966	-0.000136834	7.348e-06
560.567	-0.0044862	-0.0040674	-0.0034266	-0.0023816	-0.00087742	-0.000175932	6.4562e-05	-0.00027516	8.4366e-05	-0.00069232	-8.045e-05	-0.000104238
560.078	-0.004839	-0.0043708	-0.0035916	-0.0025682	-0.00108528	-0.0006083	-0.000152358	-0.00024738	9.1742e-05	-0.00083836	9.319e-05	8.2084e-05
559.588	-0.004769	-0.0045496	-0.0034936	-0.0026176	-0.00117674	-0.00029458	-0.000192724	-8.779e-05	4.0936e-05	-0.00063338	-3.5012e-05	0.00024312
559.099	-0.0048272	-0.0045462	-0.003756	-0.0027286	-0.00128958	-0.000116214	4.7756e-06	-0.00027772	-0.00022918	-0.00050794	-7.857e-05	0.000160154
558.61	-0.0050674	-0.0046158	-0.00403	-0.0030834	-0.00124632	-0.0002811	0.000189788	-0.00023098	-0.000134524	-0.00084444	1.41632e-05	-3.25e-05
558.12	-0.0052874	-0.0051766	-0.0044462	-0.003196	-0.0014496	-0.00032356	5.806e-05	-0.00020916	7.34e-05	-0.00071166	0.000151314	-2.0444e-05
557.63	-0.0054486	-0.0051968	-0.0044212	-0.0030472	-0.00146046	-0.00040396	0.000110116	-0.00038922	-9.543e-05	-0.00091326	3.8838e-06	-0.000132118
557.141	-0.0055642	-0.005149	-0.0044204	-0.0032288	-0.0016299	-0.00062622	7.5522e-05	-0.00045038	-5.797e-05	-0.00090734	0.000116844	9.8158e-05
556.651	-0.0054626	-0.0055654	-0.004655	-0.003634	-0.00131146	-0.00023176	2.0658e-05	-0.0001635	3.7902e-05	-0.00089366	0.000101394	6.3134e-05
556.161	-0.0055846	-0.0057116	-0.0045866	-0.003758	-0.00152184	-0.00050396	7.9818e-05	-0.000175108	-5.2634e-05	-0.0007284	0.000162976	3.9298e-05
555.672	-0.005694	-0.0055744	-0.0049018	-0.0036536	-0.0016987	-0.00040428	-8.1046e-05	-0.00028692	-0.00014404	-0.00063996	0.00028604	-0.000136712
555.182	-0.0056684	-0.0053458	-0.004734	-0.0035242	-0.00155068	-0.00047372	-1.32776e-05	-0.00030942	-1.88828e-05	-0.00083922	-3.676e-05	-4.2808e-06
554.692	-0.0056318	-0.005388	-0.0044388	-0.0032908	-0.00124072	-0.0005603	0.000144936	-0.00032096	0.000143008	-0.0007695	-3.3422e-05	-3.3842e-05
554.202	-0.0056022	-0.0054186	-0.004689	-0.0035508	-0.00135068	-0.00062278	-6.6378e-05	-0.00022294	7.463e-05	-0.00075254	0.00015629	3.2546e-05
553.712	-0.0055066	-0.005241	-0.0047098	-0.0033624	-0.00144538	-0.00048272	-6.0514e-05	-0.0002782	-0.000107724	-0.00071486	9.3684e-05	0.0001842
553.222	-0.0052726	-0.004885	-0.0047234	-0.003193	-0.00138616	-0.00050644	2.0266e-05	-0.00026668	-3.7756e-05	-0.00074912	4.1666e-05	9.2236e-05
552.732	-0.0049904	-0.0048864	-0.0042954	-0.002944	-0.00118718	-0.00051552	-0.000117468	-0.00049758	0.000137798	-0.00093066	0.000188646	0.000190696
552.242	-0.0049334	-0.0047812	-0.0039578	-0.002955	-0.00091372	-0.00050388	7.5086e-05	-0.0003558	-0.00011818	-0.00086772	0.00025744	2.973e-05
551.752	-0.0046948	-0.004401	-0.0039972	-0.00282	-0.0012589	-0.00036854	7.329e-05	-0.00028068	-6.3548e-05	-0.00060484	0.00013215	-6.6184e-05
551.262	-0.0044342	-0.003789	-0.0035396	-0.0026234	-0.00102478	-0.0004129	5.5724e-05	-0.000116574	0.000107204	-0.0010074	0.00030732	0.000185996
550.772	-0.0040308	-0.0037172	-0.0033588	-0.002502	-0.00093548	-0.00046636	0.000173928	-0.000127856	-3.5786e-05	-0.0008337	9.5934e-05	0.00017651
550.282	-0.0038442	-0.003542	-0.0031262	-0.0023762	-0.00100296	-0.00029844	0.00022064	-0.00041046	-0.00020492	-0.00088942	4.3114e-05	7.6508e-06
549.792	-0.0037444	-0.0035486	-0.0026866	-0.0023316	-0.00097634	-0.00042506	0.00029774	-0.00024696	-4.3122e-05	-0.00075968	0.00023622	4.9708e-05
549.301	-0.0036048	-0.0031512	-0.0026402	-0.0020782	-0.00064382	-0.00039752	0.000163164	-0.00042368	-0.000196282	-0.00078102	2.2648e-05	2.6532e-05
548.811	-0.0030698	-0.0027792	-0.0023294	-0.00185028	-0.0006621	-0.00040206	0.000123694	-0.0003414	-0.000153626	-0.00070514	0.000117826	0.000124762
548.321	-0.0027754	-0.0026286	-0.002211	-0.00173994	-0.0008319	-0.00029194	6.721e-06	-0.00038152	-0.000104416	-0.00076942	0.00031456	4.7738e-05
547.83	-0.0025976	-0.002578	-0.0019842	-0.00154806	-0.0004697	-0.00037326	4.85e-05	-0.00036302	0.000185258	-0.00087138	0.000175976	5.9348e-05
547.34	-0.0023558	-0.0022992	-0.00187008	-0.00132866	-0.00020594	-6.7328e-05	0.000132422	-0.0002245	8.2686e-05	-0.0008971	0.0003227	-4.5828e-05
546.849	-0.0021204	-0.0021062	-0.00161262	-0.00100878	-0.0003393	-0.00027368	9.7008e-05	-0.00026206	-3.9256e-05	-0.00087924	0.0003163	0.000173188
546.359	-0.00191468	-0.00169308	-0.00123892	-0.00102732	-0.0003526	-0.00024368	0.000123124	-0.00022474	0.000141202	-0.00074482	0.0002302	8.8198e-05
545.868	-0.00145982	-0.00143978	-0.00115316	-0.00073062	-0.000114782	-0.0004447	0.000190322	-0.0003238	-6.793e-05	-0.00096122	0.000185574	0.000125164
545.377	-0.0012084	-0.001229	-0.0006221	-0.0005518	-0.00014918	-0.0004653	7.4492e-05	-0.0003371	-4.6464e-05	-0.0009947	0.000146606	-4.1794e-05
544.887	-0.0009446	-0.00099274	-0.00051092	-0.00040082	-7.9386e-05	-0.0003936	0.0002345	-0.00042606	5.4728e-05	-0.00079506	0.00017525	0.000159602
544.396	-0.00074938	-0.00070922	-0.00026746	-6.7506e-05	-2.4534e-06	-0.00028852	0.000207	-0.00041794	6.951e-05	-0.00082178	0.00014647	0.000184156
543.905	-0.00060182	-0.00037716	7.0488e-06	3.6696e-05	8.349e-05	-0.00025172	8.9708e-05	-0.00028536	0.00021612	-0.00066364	8.8546e-05	0.00028322
543.414	-0.000196902	-0.000132992	0.00025288	0.000101606	0.00026748	1.27674e-05	-0.000107946	-0.00036548	9.6018e-05	-0.00085094	5.8636e-05	0.000136574
542.923	0.000119934	0.00028438	0.00054952	0.00048422	0.00030256	-0.00026132	-1.27066e-05	-0.00022916	0.000123268	-0.00082414	0.000146994	0.0002707
542.433	0.00040912	0.00064096	0.00078816	0.0006727	0.00039326	-0.00023826	-0.000116578	-0.00028802	0.000112962	-0.00074652	0.000106264	8.1102e-05
541.942	0.0007625	0.00083124	0.00102172	0.00084852	0.00044034	-8.4878e-05	-3.6514e-05	-0.000178152	5.0076e-05	-0.00066092	0.000109838	-6.5262e-05
541.451	0.00090248	0.00123854	0.00133862	0.00087558	0.00050828	4.095e-05	-0.000128662	-0.000193952	9.9876e-05	-0.00083978	-1.12056e-05	-2.7036e-05
540.96	0.00116058	0.00141024	0.00157942	0.0013578	0.00064858	-5.2686e-05	0.000151686	-0.000150104	9.0556e-05	-0.00092246	6.6138e-06	0.00013701
540.469	0.00158092	0.00173976	0.00175046	0.001537	0.00076766	-0.000121204	5.3432e-05	-0.0002902	0.000189564	-0.00099736	8.428e-05	0.000161164
539.977	0.00183812	0.0021312	0.002006	0.0017417	0.00073548	-0.000135164	0.000162142	-0.00022774	7.0968e-05	-0.0008262	9.2352e-05	-1.22642e-05
539.486	0.0021146	0.0023986	0.0023476	0.0021112	0.00072542	-0.000132892	-1.5676e-05	-0.00032228	0.000173448	-0.0009196	3.2354e-05	6.2394e-05
538.995	0.0024296	0.0025466	0.0025978	0.0022782	0.00111814	0.00018154	6.301e-05	-0.00023578	0.00021214	-0.0008041	0.000138468	0.000133152
538.504	0.0027132	0.0027724	0.0028434	0.0024056	0.00118752	0.000106	8.0826e-05	-0.0002845	-5.2964e-05	-0.00069012	0.000187366	0.000157334
538.012	0.0031064	0.003057	0.0029774	0.0024796	0.00112864	3.6202e-05	0.0002531	-0.00042156	4.6754e-06	-0.00079846	0.000142382	0.00018897
537.521	0.0032818	0.003216	0.0032332	0.002748	0.00140556	-5.2524e-05	0.000198564	-0.0004068	0.000167048	-0.00077422	6.4748e-05	0.00014066
537.03	0.003359	0.0035	0.0032724	0.0029546	0.0013051	2.335e-05	8.229e-05	-0.000197938	0.00020524	-0.00084484	0.000291	0.000194316
536.538	0.0036402	0.0036024	0.0037194	0.002988	0.00144258	-3.0242e-05	0.000110508	-0.00031384	0.000153306	-0.00073224	5.085e-05	3.5286e-07
536.047	0.0037654	0.0038372	0.0039112	0.003141	0.001485	-5.1836e-05	0.000195472	-0.0004519	3.743e-05	-0.000919	6.4618e-05	0.000195268
535.555	0.003825	0.003925	0.0040642	0.0032734	0.0015756	-9.006e-05	1.0271e-05	-0.00040828	-2.2154e-05	-0.00081002	8.571e-05	9.9928e-05
535.064	0.004259	0.0041964	0.0042704	0.0034762	0.0015731	9.635e-05	9.973e-06	-0.00026026	0.00020382	-0.00083262	-4.2128e-05	0.000157496
534.572	0.004344	0.0043692	0.0043716	0.0035154	0.0016106	7.8434e-05	0.00010442	-0.00031776	1.37662e-05	-0.00073632	7.56e-05	3.1596e-05
534.081	0.0045054	0.004537	0.0044368	0.0036476	0.00178448	0.00020572	0.000110142	-0.00027714	-5.4144e-06	-0.00070548	0.000103826	0.000100132
533.589	0.0046194	0.0047132	0.0046068	0.0035756	0.00180294	0.00023816	0.000159548	-0.00028094	0.000134906	-0.0007493	9.689e-05	0.00011543
533.097	0.00464	0.0048634	0.004871	0.0039136	0.00167646	0.00018055	1.14322e-05	-0.00025602	6.2428e-05	-0.00079754	0.000162682	0.00014466
532.605	0.004842	0.0050388	0.0049764	0.0037612	0.00172448	-5.111e-05	-0.000180644	-0.00031908	7.0242e-05	-0.00091306	0.000142424	7.3934e-05
532.114	0.004974	0.0050642	0.0049614	0.0038132	0.00176672	7.9344e-05	5.1e-05	-0.00025826	2.2108e-05	-0.00093204	8.108e-05	-0.000152782
531.622	0.0050442	0.0051228	0.004851	0.0039076	0.00180558	2.4536e-05	9.381e-05	-0.00041554	9.3878e-05	-0.00088078	0.00015282	0.00018258
531.13	0.0051088	0.005191	0.00494	0.0041266	0.00187422	0.000194084	0.00014873	-0.00033478	0.000133854	-0.00070836	5.0312e-05	1.55812e-05
530.638	0.0053408	0.0052904	0.0051114	0.0041956	0.002012	0.000144996	0.000102636	-0.00030044	0.000124494	-0.00069454	0.000136262	0.000182928
530.146	0.0054058	0.0054378	0.005195	0.0041744	0.0019487	0.00040576	-9.1732e-05	-0.000236	5.3988e-05	-0.0005725	0.000142296	0.000100224
529.654	0.0053614	0.0055354	0.0053334	0.004277	0.00198932	0.000174246	-2.1258e-05	-0.00032928	-7.1364e-05	-0.00073004	0.000117562	6.8942e-05
529.162	0.0057126	0.0057098	0.005479	0.0043298	0.00198952	0.000199794	6.0196e-05	-0.00032322	0.00011802	-0.0007516	0.000115838	1.75918e-05
528.67	0.0057056	0.0059264	0.0056076	0.0043648	0.0020632	0.0002735	-5.4042e-05	-0.00021586	9.1786e-05	-0.00065056	8.974e-05	4.7908e-05
528.177	0.0060336	0.0060888	0.0057148	0.004407	0.0020948	0.000156112	-1.55162e-05	-0.00033002	0.000136478	-0.00078836	2.9736e-05	-1.18446e-05
527.685	0.0061208	0.0061738	0.0058004	0.0045922	0.0020068	0.00021974	7.0856e-05	-0.00028914	3.6788e-05	-0.00073506	0.00013773	4.9308e-05
527.193	0.006258	0.0062026	0.005988	0.0047058	0.0021752	0.00021702	9.5306e-05	-0.0003028	0.00017875	-0.00075838	0.000114928	9.0212e-05
526.701	0.006503	0.00651	0.006153	0.0048502	0.0023424	0.000163034	-0.000109214	-0.00037358	-1.68396e-05	-0.00078054	1.70398e-05	0.00010488
526.208	0.0066426	0.0066554	0.0063006	0.0050486	0.0023002	0.000185048	7.0908e-05	-0.00032064	3.7146e-05	-0.00074876	-0.000181124	-0.00015072
525.716	0.0068604	0.0069074	0.006549	0.0052666	0.00247	0.0002313	-0.000122206	-0.00033184	-1.84846e-05	-0.0007918	1.9623e-05	-2.9392e-05
525.224	0.007232	0.007028	0.0065738	0.0054336	0.0025028	0.00035626	1.66178e-06	-0.00033736	-8.575e-05	-0.00076958	6.28e-05	-1.71494e-05
524.731	0.0072194	0.0073808	0.0068786	0.005468	0.0025212	0.00033016	-0.00010457	-0.00028894	2.6488e-05	-0.00090482	1.90472e-05	-4.2468e-05
524.239	0.0073412	0.0074214	0.0071354	0.0057946	0.0024968	0.000183262	-0.000177532	-0.0003286	0.000164804	-0.000919	5.2478e-05	5.8162e-05
523.746	0.0076684	0.0076682	0.0071516	0.0058854	0.0023846	0.00020926	-7.2456e-06	-0.0002491	2.7372e-05	-0.00082626	5.3446e-05	7.5106e-05
523.253	0.0076938	0.007797	0.007388	0.0059884	0.0027788	0.00048388	0.000144382	-0.00029682	-6.4374e-05	-0.00086806	0.000128642	0.000114822
522.761	0.0080374	0.0079308	0.0075276	0.0059802	0.0026972	0.0003951	0.00030264	-0.00039908	0.000129626	-0.00082652	4.4548e-05	0.00018182
522.268	0.0081174	0.0079178	0.0075654	0.0061258	0.0026608	0.00033318	-1.06288e-05	-0.00038274	0.00017816	-0.00073232	0.000107982	7.44e-05
521.775	0.0082166	0.0083474	0.0076532	0.0061362	0.002614	0.00017471	3.3854e-05	-0.00032158	0.00021724	-0.0009401	0.000175872	-4.5958e-05
521.283	0.0084502	0.0081586	0.0079206	0.006535	0.002678	0.00038748	-7.546e-06	-0.0002088	3.9846e-05	-0.00090118	0.000159152	-5.5848e-05
520.79	0.0086604	0.0084896	0.007991	0.0063844	0.0028596	0.00030632	7.4204e-05	-0.0002089	2.155e-05	-0.00081202	0.000138144	-8.8048e-05
520.297	0.0087918	0.008618	0.008157	0.0063038	0.0030296	0.00035552	2.4238e-05	-0.000133074	6.8214e-05	-0.00084096	0.000106052	9.2126e-05
519.804	0.0087462	0.0087128	0.0083058	0.0063446	0.0028826	0.00037118	6.0654e-05	-0.0004579	-4.4726e-05	-0.00079888	0.00021816	0.000163434
519.311	0.009097	0.0087046	0.0082848	0.0064806	0.0030058	0.00024782	8.7154e-06	-0.00048916	-0.000198304	-0.00080498	1.51956e-05	0.000101766
518.818	0.0092044	0.008972	0.0083744	0.0065036	0.0031004	0.00025432	-7.776e-05	-0.00031838	-9.5478e-05	-0.00094476	7.3358e-05	7.3416e-05
518.325	0.0092684	0.0090182	0.0086296	0.0066736	0.0031888	0.0003028	-1.42282e-05	-0.00028328	5.4682e-05	-0.00081038	0.000139292	9.0174e-05
517.832	0.009515	0.0092086	0.0089482	0.0069672	0.0031572	0.000167638	9.8868e-05	-0.000150518	9.5344e-05	-0.00068292	8.1408e-05	8.2062e-05
517.339	0.0096574	0.009364	0.008993	0.0069242	0.0032494	0.00030424	5.7232e-05	-0.00027778	2.09e-05	-0.00076612	4.536e-05	-0.000107062
516.846	0.0096878	0.0097204	0.0090862	0.0069324	0.003367	0.00037644	3.5518e-05	-0.000152648	-1.8292e-05	-0.00072206	2.7944e-05	0.0001416
516.353	0.00982	0.0098668	0.0092578	0.0071122	0.0031426	0.00032954	-0.000164758	-0.00030974	-7.3594e-05	-0.0009047	0.0001479	0.00029596
515.859	0.0102326	0.010122	0.009354	0.0074512	0.0035416	0.00035284	-2.8806e-05	-0.00041778	-8.4138e-06	-0.00067758	0.0001129	0.00025956
515.366	0.0100668	0.0102062	0.0094578	0.007516	0.0034548	0.0002894	6.3438e-05	-0.00047038	0.00011321	-0.00102298	-7.155e-06	0.000113892
514.873	0.0104622	0.0102944	0.0095218	0.0074476	0.003454	0.00040434	-7.1306e-05	-0.00029158	-6.1358e-06	-0.00090842	0.000109394	5.968e-05
514.379	0.0107418	0.010374	0.0097854	0.00765	0.0035766	0.000315	3.8638e-05	-0.00034996	-2.1378e-05	-0.00092826	6.1702e-05	1.10794e-05
513.886	0.0109722	0.010671	0.0101416	0.0078144	0.0037318	0.00044162	4.6522e-05	-0.00028476	0.000121276	-0.0008888	9.4072e-05	0.000121022
513.392	0.0112122	0.0107866	0.0101898	0.0077486	0.0037088	0.00053994	-5.3564e-05	-0.00042696	0.000109786	-0.0006929	6.9248e-05	0.00020994
512.899	0.0113528	0.0111318	0.0101326	0.0079104	0.003701	0.00055156	6.8838e-05	-0.00038776	6.649e-05	-0.00084854	0.000127252	0.000117698
512.405	0.0115294	0.0112796	0.0108238	0.0081896	0.0038428	0.00039106	7.3336e-05	-0.0003905	0.00024758	-0.00078904	0.000154322	0.00012839
511.912	0.0117988	0.0115408	0.0107846	0.008457	0.0037982	0.00053122	9.873e-05	-0.00036372	6.0436e-05	-0.00095094	-1.00482e-05	3.71e-05
511.418	0.0118132	0.0116856	0.0110692	0.0087062	0.0037146	0.00029362	-4.16e-05	-0.00032382	3.0792e-05	-0.00091838	-3.774e-05	0.000103196
510.924	0.0120094	0.0118934	0.0111446	0.008589	0.0040636	0.0003692	8.9508e-05	-0.0003772	0.000147712	-0.000836	2.577e-05	8.4718e-05
510.431	0.0122734	0.0120394	0.0113184	0.0086874	0.003982	0.00041746	0.00020424	-0.00029816	-6.2124e-05	-0.00088418	-0.00024422	-5.8308e-05
509.937	0.0125236	0.012205	0.0114354	0.0088128	0.0039554	0.00032344	0.000151796	-0.00045364	6.7306e-05	-0.00079096	4.332e-05	4.821e-05
509.443	0.0127138	0.012476	0.0115134	0.0090328	0.0041666	0.00044014	2.9036e-05	-8.9268e-05	9.7726e-05	-0.00066826	0.0002299	-5.8556e-05
508.949	0.0128956	0.0125962	0.011792	0.0090768	0.0040754	0.00049438	7.6734e-05	-0.0002254	-8.9324e-05	-0.00070726	0.000199668	-8.0096e-06
508.455	0.0132202	0.0127836	0.0119318	0.0091734	0.0041782	0.00047984	0.00018782	-0.000180266	7.0944e-05	-0.00079126	0.000187724	-7.9104e-05
507.962	0.0134574	0.0132456	0.0121006	0.0094848	0.0042382	0.00043578	0.00024848	-0.00041036	-0.000123164	-0.00084656	0.0002096	0.00034958
507.468	0.013929	0.0134864	0.0123012	0.0096286	0.0044334	0.00054392	0.0002232	-0.00040932	-4.9968e-05	-0.00086428	0.00019886	0.00014973
506.973	0.0139712	0.0138056	0.012474	0.0098938	0.0045102	0.00035772	2.093e-05	-0.00027476	8.3916e-05	-0.00094198	0.00025198	0.00026678
506.479	0.0142408	0.0141354	0.0129576	0.010096	0.0045504	0.0005957	8.915e-05	-0.0003502	0.00022966	-0.00093258	0.00032504	6.4862e-05
505.985	0.014468	0.0141638	0.0130768	0.0102598	0.004626	0.00069268	0.000151586	-0.000123202	1.08648e-05	-0.00075522	-1.03796e-05	0.000112304
505.491	0.0147762	0.0144892	0.0132798	0.0103482	0.0046804	0.00083992	0.00024196	-0.00028216	-0.0002044	-0.00061634	0.00029744	0.00018575
504.997	0.0149452	0.0147614	0.0135246	0.0105882	0.0048678	0.00069684	4.2216e-05	-0.000163246	-0.00031012	-0.00094462	0.00024886	0.000141264
504.503	0.0152924	0.0149792	0.0135676	0.0106912	0.0047912	0.00070408	0.000145638	-0.00031688	-3.4258e-05	-0.0007036	8.6432e-05	0.000132996
504.008	0.0155564	0.0152862	0.013868	0.0107594	0.0050602	0.00070532	0.00024178	-0.00052266	8.671e-05	-0.00068652	0.0002271	-1.06586e-05
503.514	0.015797	0.0154876	0.0141274	0.010904	0.0050306	0.00069894	0.00028314	-0.00045908	0.000148706	-0.00083884	0.000127058	3.2048e-05
503.02	0.0159554	0.0157146	0.0144442	0.0111982	0.0053196	0.00064854	4.997e-05	-0.00030592	-6.6302e-05	-0.00088872	3.8032e-05	7.299e-05
502.525	0.0161008	0.0159438	0.0146674	0.0114814	0.0050856	0.00063326	-4.6332e-05	-0.00055608	-6.7526e-05	-0.00104974	3.4982e-05	0.00013866
502.031	0.016558	0.0162896	0.0149076	0.0117108	0.0051816	0.00062418	-3.2356e-05	-0.00045446	-5.8294e-05	-0.00078566	7.3062e-05	2.1018e-05
501.536	0.016591	0.0167408	0.0152478	0.0118306	0.0053786	0.00065344	2.9948e-05	-0.00036642	-0.000100052	-0.00071664	0.000189376	-6.126e-05
501.042	0.017167	0.016874	0.0153318	0.0119104	0.0054592	0.00097896	5.2944e-05	-0.00051564	-0.000120054	-0.00070394	0.000155918	1.82306e-05
500.547	0.0175824	0.0169184	0.015666	0.012136	0.0055338	0.00095766	-2.3076e-05	-0.00049362	-7.9722e-05	-0.0006122	8.2502e-05	-0.000170118
500.053	0.0176168	0.0173398	0.0160672	0.0122228	0.0055724	0.0007514	3.4828e-05	-0.00030568	0.000135946	-0.00067688	-0.000120768	-2.3562e-05
499.558	0.0178916	0.0176622	0.0162854	0.0125382	0.0056494	0.00056492	-6.4666e-05	-0.0005174	-0.00029348	-0.00083624	3.2404e-05	0.000153822
499.063	0.0181788	0.0178626	0.0164312	0.0127044	0.0056692	0.0008784	-6.2892e-05	-0.0004405	2.452e-05	-0.00078152	1.08696e-05	0.000151182
498.568	0.0185674	0.0181326	0.01658	0.0128378	0.0058236	0.00091612	0.00021762	-0.00038874	-2.755e-05	-0.00068398	0.000111938	0.00020004
498.074	0.01874	0.0183758	0.0167956	0.012993	0.0059488	0.0009325	0.00023614	-0.00037284	-7.525e-05	-0.00062858	0.00020242	-4.0868e-05
497.579	0.0190698	0.01851	0.0170302	0.013213	0.0060576	0.00076526	6.3748e-05	-0.0003684	5.0196e-05	-0.00078966	0.000156578	8.5318e-05
497.084	0.0193606	0.019074	0.0172344	0.0134562	0.0061266	0.00088706	0.00030644	-0.00030886	-6.2112e-05	-0.00067284	9.372e-05	0.000169942
496.589	0.0193426	0.0190928	0.0174794	0.0136502	0.006191	0.0008563	0.00021864	-0.00038552	8.6636e-05	-0.0007307	0.000140982	2.6268e-05
496.094	0.0196064	0.0191542	0.0176836	0.0135826	0.0062314	0.00080812	0.000123044	-0.00046236	2.8968e-05	-0.00088366	3.55e-05	2.5048e-05
495.599	0.0198678	0.0193968	0.0176426	0.0135716	0.0061856	0.00084228	2.7076e-05	-0.00052172	7.8922e-05	-0.00088696	-6.8476e-05	-4.8148e-05
495.104	0.0199068	0.0193792	0.0177392	0.013699	0.006193	0.0009671	-3.4046e-06	-0.00032144	-5.5826e-05	-0.00081512	0.00022516	0.00022542
494.609	0.0199776	0.0193888	0.0177478	0.013634	0.0061142	0.00068088	9.1042e-05	-0.00029108	-0.00011285	-0.0008564	0.00034738	0.000155536
494.114	0.02011	0.0195202	0.0178038	0.0136374	0.0060922	0.00094452	0.00026764	-0.00028374	-2.6188e-05	-0.00080108	3.2868e-05	9.6974e-05
493.618	0.0199	0.0195506	0.0179426	0.0138994	0.0061966	0.00070682	0.00015858	-0.000196162	-3.3284e-05	-0.00078428	3.2328e-05	0.000105848
493.123	0.020146	0.0196632	0.0181008	0.0138048	0.006179	0.00096396	2.5272e-05	-0.00027534	7.6996e-05	-0.0007549	0.000127552	5.4862e-05
492.628	0.020332	0.0197878	0.0180514	0.0140254	0.0062406	0.000953	-5.218e-05	-0.00022184	1.9145e-06	-0.0007745	0.000156036	7.1716e-05
492.133	0.02037	0.0197604	0.0180562	0.0139308	0.006276	0.00095098	-4.371e-05	-0.00030718	4.6492e-05	-0.00070332	9.972e-05	6.3838e-05
491.637	0.020404	0.019758	0.0181348	0.0139078	0.0062246	0.0009942	5.1672e-05	-0.00028878	5.6886e-06	-0.00085402	0.000104352	3.0748e-05
491.142	0.020404	0.019984	0.0180652	0.0138664	0.0061116	0.00082386	0.000126924	-0.00017737	2.6288e-05	-0.00079952	4.0828e-05	-1.90032e-05
490.646	0.020246	0.0199212	0.0182094	0.0138178	0.00611	0.0009104	-7.974e-06	-0.000190552	-2.0096e-05	-0.0008276	9.7962e-05	-8.5444e-05
490.151	0.020422	0.0199544	0.018158	0.0138874	0.0061844	0.0008837	2.8634e-05	-0.0003965	-0.00012186	-0.00081756	2.9386e-05	-4.2588e-05
489.655	0.020354	0.020062	0.0180172	0.0139294	0.006272	0.0007954	9.532e-05	-0.00046998	-0.000101588	-0.00079552	-7.8296e-05	2.3754e-05
489.16	0.020288	0.0198342	0.0180098	0.0137848	0.0060966	0.00075898	6.7808e-05	-0.00027702	4.2358e-05	-0.00068164	1.91998e-05	-0.000110466
488.664	0.020156	0.0196862	0.018032	0.0135484	0.0060494	0.0006265	3.6594e-05	-8.7892e-05	-1.26802e-05	-0.0007274	9.3474e-05	-7.1266e-05
488.168	0.020006	0.0193954	0.0178768	0.0135034	0.0060416	0.00061302	-4.4584e-05	-0.00021124	3.7578e-05	-0.00082326	-5.002e-06	6.3682e-05
487.673	0.0197016	0.0192916	0.0176156	0.0132314	0.0060356	0.00078338	-2.9294e-05	-0.0002608	3.068e-05	-0.00073676	-1.33884e-05	-0.000140956
487.177	0.0197162	0.019288	0.01756	0.0132236	0.0059744	0.0007568	-1.58418e-05	-0.00029318	2.538e-05	-0.00079958	0.000154362	1.59026e-05
486.681	0.0197992	0.0194532	0.017635	0.013359	0.0060786	0.00074316	2.6786e-05	-0.00032916	-3.0002e-05	-0.00074658	-6.5988e-05	0.000113364
486.185	0.02025	0.019831	0.0178194	0.0136514	0.0061598	0.00072348	2.2702e-05	-0.0003153	-7.4036e-05	-0.00074338	6.8342e-06	7.7922e-05
485.689	0.020854	0.020408	0.0183926	0.0140418	0.0063064	0.00083618	4.449e-05	-0.000197614	-1.64176e-05	-0.00072424	9.5728e-05	2.9492e-05
485.193	0.021676	0.021102	0.0191602	0.014621	0.0065184	0.00101654	1.09578e-05	-0.00032498	-2.56e-05	-0.0005961	0.000118482	3.3558e-05
484.697	0.022216	0.02178	0.0196538	0.0151214	0.0067908	0.00094558	-1.77598e-05	-0.0002676	-4.32e-05	-0.00046368	4.3822e-05	-8.7476e-06
484.201	0.02302	0.022492	0.020284	0.0156276	0.0069044	0.00088904	8.7902e-05	-0.00025014	-4.6514e-05	-0.00059472	4.251e-06	2.7128e-05
483.705	0.023828	0.023338	0.021118	0.0162358	0.007328	0.00108158	0.000113546	-0.00020944	0.000142642	-0.00069394	0.000178508	0.000161676
483.209	0.024702	0.024194	0.022096	0.0169052	0.0075704	0.0010195	2.3906e-05	-0.00022976	3.1732e-05	-0.00066898	8.3778e-05	0.00019592
482.713	0.025806	0.02544	0.023218	0.017862	0.0081518	0.00112162	-5.433e-05	-0.0004107	0.000157566	-0.00079384	0.00014246	0.000134286
482.217	0.02699	0.02655	0.024182	0.0186662	0.0083742	0.00091658	-1.52134e-05	-0.00040504	8.056e-05	-0.00086348	0.000161304	7.4144e-05
481.721	0.028028	0.027386	0.024938	0.01918	0.0086108	0.00099416	0.000139576	-0.00033738	0.000145068	-0.00083972	0.000131626	8.895e-05
481.224	0.028842	0.028204	0.025652	0.0196818	0.0087692	0.00114356	2.4228e-05	-0.00035322	-8.917e-05	-0.00093316	2.7714e-05	0.000174084
480.728	0.029364	0.028778	0.026188	0.020176	0.008955	0.00124252	-0.00012069	-0.00036546	9.07e-05	-0.00090676	0.000162782	7.0412e-05
480.232	0.030046	0.02918	0.026482	0.020328	0.008988	0.00125954	1.28746e-06	-0.00028952	9.025e-05	-0.0009224	0.000182716	4.7746e-05
479.735	0.030476	0.029612	0.026978	0.020816	0.0092784	0.00127948	8.5554e-05	-0.000154964	-5.796e-06	-0.00087556	0.000125222	-6.6944e-05
479.239	0.03079	0.030056	0.02745	0.020998	0.0093512	0.0012903	0.000169	-0.00027724	-2.8718e-05	-0.00067434	-3.3894e-05	-3.0958e-05
478.742	0.031032	0.030348	0.027682	0.021184	0.0094418	0.0014345	5.9376e-05	-0.0004054	-9.1474e-05	-0.00072202	7.3108e-05	6.5592e-05
478.246	0.031262	0.030486	0.02795	0.02132	0.0095098	0.00136952	9.608e-05	-0.0003852	-2.647e-05	-0.00085912	-4.1284e-05	3.8746e-05
477.749	0.031626	0.030844	0.02799	0.021522	0.0096814	0.00132026	0.000136928	-0.00038742	-2.7514e-05	-0.00081236	0.000171116	7.6614e-05
477.252	0.031632	0.03088	0.028266	0.021646	0.009664	0.0014796	0.0001389	-0.00046508	0.00015125	-0.0007297	0.00031732	-0.000104706
476.756	0.031844	0.031244	0.028312	0.021862	0.0097524	0.00136988	0.000141334	-0.00029264	-7.6532e-06	-0.0006343	2.726e-05	6.547e-06
476.259	0.032194	0.031486	0.028522	0.0221	0.0099668	0.0014232	0.000158708	-0.00033542	-4.9234e-06	-0.00074354	0.000169132	5.6028e-05
475.762	0.032518	0.031712	0.028836	0.022176	0.0099126	0.0015585	0.00029014	-0.00035912	-4.955e-05	-0.0007866	0.000157552	0.00015757
475.266	0.032848	0.031878	0.028932	0.022352	0.0100214	0.00137136	6.7384e-05	-0.00026776	0.00022312	-0.00065996	0.000147098	0.000114446
474.769	0.033176	0.03203	0.02937	0.022404	0.0099878	0.00154342	-5.9604e-08	-0.00026076	0.00020838	-0.00079076	0.00026692	-0.000140386
474.272	0.033152	0.032114	0.02951	0.02249	0.0101012	0.00150858	4.4728e-05	-0.00037754	0.000189326	-0.00071696	0.000175824	-5.305e-05
473.775	0.033224	0.03244	0.029548	0.022644	0.0102736	0.0014845	3.0194e-05	-0.00024546	0.000163776	-0.00078414	0.000174966	2.8806e-05
473.278	0.033544	0.032418	0.029614	0.022686	0.0101246	0.00157444	-2.5136e-05	-0.0004821	9.2744e-07	-0.00089962	9.9402e-05	1.10208e-05
472.781	0.033452	0.03261	0.02971	0.022848	0.0102064	0.00163022	8.509e-05	-0.00035954	7.674e-05	-0.0006547	6.8296e-05	0.000108704
472.284	0.033522	0.032682	0.029764	0.02305	0.0101338	0.00153662	7.7456e-05	-0.00029512	0.000115154	-0.00077068	0.00015488	-1.61982e-05
471.787	0.033526	0.032804	0.029748	0.022954	0.0103782	0.00173928	0.000153072	-0.00032432	-4.8564e-05	-0.0009121	0.00021812	3.3398e-05
471.29	0.03366	0.032852	0.029908	0.02319	0.0102222	0.00160872	0.00032354	-0.00042886	-5.1484e-05	-0.00094722	0.000147554	8.9414e-05
470.792	0.033838	0.03279	0.030004	0.023022	0.0102462	0.00164462	0.00029914	-0.000189176	9.2586e-05	-0.0008238	0.000161026	0.00017832
470.295	0.033682	0.032632	0.029912	0.02317	0.0102304	0.00172714	0.0002397	-0.00029148	-2.9548e-05	-0.00082182	0.00035018	8.4646e-05
469.798	0.033664	0.03289	0.029886	0.022906	0.0101952	0.0016688	0.00021246	-0.00025776	3.9976e-05	-0.00093966	0.000144952	-2.6612e-05
469.301	0.033452	0.032842	0.029922	0.022956	0.0102878	0.00151586	0.000122992	-0.00030312	2.3658e-05	-0.00096264	5.0042e-05	0.00030484
468.803	0.033196	0.032824	0.029794	0.022934	0.010127	0.00151606	8.9272e-05	-0.00028534	3.5078e-05	-0.00093414	2.9324e-05	0.00022864
468.306	0.033348	0.032528	0.029654	0.022572	0.010242	0.0014725	0.00020564	-0.00036248	3.9954e-05	-0.00084294	0.000107878	3.2752e-05
467.808	0.03336	0.032444	0.029388	0.022538	0.0100694	0.00156326	0.000136816	-0.00041876	-7.3318e-05	-0.00082802	-0.0001419	8.9222e-05
467.311	0.032996	0.032302	0.029336	0.022658	0.0099248	0.00160962	0.0002175	-0.00036478	-7.6684e-05	-0.0006267	2.857e-05	0.000123914
466.813	0.032878	0.032078	0.02924	0.022604	0.0099276	0.0014982	2.6984e-05	-0.000312	-2.6134e-05	-0.00071068	8.182e-05	0.00012312
466.316	0.032522	0.031804	0.028806	0.022302	0.0099276	0.00151094	-5.6998e-05	-0.000272	8.679e-05	-0.00082884	0.00011481	-1.66344e-05
465.818	0.032276	0.031414	0.028598	0.022152	0.0098376	0.00157052	-5.3866e-05	-0.0002975	3.6566e-05	-0.0008183	-1.11008e-05	-1.85036e-05
465.32	0.031784	0.031038	0.028266	0.02171	0.0097226	0.00158178	9.6862e-05	-0.000124826	0.000165072	-0.00082534	5.7582e-05	-2.541e-05
464.823	0.031424	0.03056	0.027712	0.021404	0.0095804	0.00153808	0.00019205	-0.000178056	6.4254e-05	-0.00069296	-0.000133002	4.105e-05
464.325	0.030706	0.02989	0.027164	0.020936	0.009362	0.0014801	9.033e-05	-0.0003668	7.9802e-05	-0.00068584	-7.0558e-05	0.000171332
463.827	0.030434	0.029486	0.026548	0.020576	0.0091228	0.00145538	5.1758e-05	-0.00027754	6.8542e-05	-0.00061828	1.1046e-05	2.554e-05
463.329	0.029588	0.02873	0.02614	0.020114	0.0088222	0.00145312	-1.92356e-05	-0.00027566	4.7818e-05	-0.00085856	-9.5712e-05	0.00013179
462.831	0.028846	0.02793	0.025486	0.019533	0.0086724	0.00134282	0.00012305	-0.000176788	-3.2894e-05	-0.0006445	2.8714e-05	1.73164e-05
462.333	0.028336	0.02743	0.024896	0.0190136	0.0085316	0.00125424	0.000113024	-0.000187548	-0.00011364	-0.00076294	-1.57356e-05	1.1285e-05
461.835	0.027908	0.027102	0.024638	0.0187338	0.0084122	0.00133074	-4.4912e-05	-0.00035544	8.9132e-05	-0.00059334	-7.3116e-05	8.4134e-05
461.337	0.027588	0.026832	0.024362	0.0185544	0.0082214	0.00139084	4.1952e-05	-0.00035824	8.949e-05	-0.00062488	7.8184e-05	1.8394e-06
460.839	0.027372	0.026602	0.024206	0.0184918	0.0082318	0.0011338	8.5492e-05	-0.00036704	9.0458e-05	-0.00066558	4.107e-05	-6.1728e-05
460.341	0.027166	0.026498	0.023892	0.0184656	0.0082002	0.00107164	6.7416e-05	-0.00028604	9.769e-05	-0.00061188	-0.000156524	-5.5582e-05
459.843	0.027062	0.026138	0.023976	0.0183684	0.0081878	0.00109106	4.4822e-07	-0.00035096	8.8796e-05	-0.00077842	-7.5714e-05	6.802e-06
459.345	0.02707	0.026228	0.024006	0.018344	0.008224	0.00106438	4.816e-05	-0.00026192	0.00010578	-0.00067146	9.398e-05	5.5434e-05
458.847	0.027096	0.026542	0.023994	0.0185914	0.0084114	0.00103004	-0.000123624	-0.0003909	0.000134168	-0.00095424	-5.765e-05	1.18852e-05
458.348	0.02729	0.026568	0.024166	0.0184492	0.0082798	0.001206	-0.000122878	-0.00033548	0.00017854	-0.00087186	7.642e-05	-5.1e-05
457.85	0.027248	0.026472	0.024342	0.0186732	0.0082512	0.00103392	6.9826e-05	-0.00042496	0.000113268	-0.00073402	-7.6294e-07	5.2084e-05
457.352	0.027204	0.026422	0.024094	0.0184894	0.0082648	0.00105228	0.0003065	-0.00031638	0.0002654	-0.0008207	-8.6892e-05	8.07e-05
456.853	0.02693	0.02642	0.023912	0.018422	0.0080924	0.00119076	0.000159302	-0.00038482	5.1988e-05	-0.00069534	-6.8206e-05	0.000196158
456.355	0.026762	0.02618	0.023822	0.0184462	0.0080894	0.00123872	-7.409e-05	-0.00031846	5.671e-05	-0.0008215	9.1448e-05	-2.9216e-05
455.856	0.026274	0.025674	0.023462	0.0181544	0.008064	0.00120068	3.4128e-05	-0.0003686	-3.8982e-06	-0.00071964	0.00031306	2.4906e-05
455.358	0.026104	0.025506	0.023152	0.0178458	0.0079348	0.00111532	4.4496e-05	-0.00030146	2.0528e-05	-0.00057488	0.00046724	8.4148e-05
454.859	0.02562	0.024902	0.022896	0.0175604	0.0077308	0.00107954	0.000114686	-0.00031434	0.000142298	-0.0007107	6.8602e-05	-3.9886e-05
454.361	0.025348	0.024662	0.02272	0.0172098	0.0078614	0.0010036	3.6144e-06	-0.00026936	0.000118608	-0.00060194	-6.9438e-05	-8.8198e-05
453.862	0.025012	0.02426	0.022386	0.0172018	0.0076522	0.00111578	5.8126e-05	-0.00036434	-3.3378e-05	-0.00082264	-6.219e-05	4.6126e-05
453.363	0.02473	0.023938	0.022	0.0168156	0.0074286	0.0009979	3.4482e-05	-0.00030392	8.374e-05	-0.00057616	2.651e-05	-7.6446e-05
452.864	0.024404	0.023602	0.021724	0.0165864	0.007429	0.00092544	9.6612e-05	-0.00033238	0.000123096	-0.0005853	0.000135872	-5.5298e-05
452.366	0.023924	0.023244	0.021282	0.0162962	0.0071798	0.0009272	3.5036e-05	-0.00021652	-1.92618e-05	-0.00059544	-7.1526e-08	-0.000195976
451.867	0.023516	0.0229	0.021044	0.0160456	0.0072208	0.0009441	6.4194e-05	-0.00034174	-6.2922e-05	-0.00069066	-3.0742e-05	8.5402e-06
451.368	0.023144	0.022604	0.020772	0.0157154	0.0069894	0.00090408	1.81818e-05	-0.00031526	2.5342e-05	-0.00076278	2.6198e-05	8.4002e-05
450.869	0.022632	0.02202	0.020164	0.0154088	0.0068926	0.0011184	1.75334e-05	-0.00040258	3.8956e-05	-0.00069204	1.99556e-05	1.02926e-05
450.37	0.022138	0.021552	0.019462	0.0150888	0.0066814	0.00096288	5.5408e-05	-0.0003605	0.000100474	-0.00060782	1.3709e-05	-3.6118e-05
449.871	0.021748	0.021074	0.0191154	0.0146022	0.0065012	0.0009409	0.000140962	-0.00034314	0.000124488	-0.0007588	0.000197366	3.385e-05
449.372	0.021376	0.020584	0.0187842	0.0143056	0.00632	0.00089212	0.000108288	-0.000278	-0.000110918	-0.0006484	0.000121186	8.058e-05
448.873	0.020788	0.02035	0.0186878	0.0141912	0.006257	0.00105854	0.000196076	-0.00043056	-6.7788e-05	-0.00056736	5.0126e-05	0.00023002
448.374	0.020574	0.020108	0.018363	0.0140624	0.0062546	0.00095404	0.000182004	-0.00037724	3.7346e-05	-0.00047426	0.000119578	0.000168552
447.875	0.020464	0.019983	0.0182188	0.0140798	0.0061222	0.00095282	0.000172506	-0.00025402	1.88756e-05	-0.00061794	0.00012645	2.5204e-05
447.375	0.020362	0.0199964	0.0179866	0.0139598	0.0061478	0.0010183	0.000144146	-0.00035226	-6.4744e-05	-0.00062512	0.00014541	0.000142446
446.876	0.020556	0.0198934	0.0180418	0.0139528	0.006076	0.00095106	7.579e-05	-0.0003212	-4.518e-05	-0.000508	-5.7982e-05	9.2834e-05
446.377	0.020518	0.019752	0.0182252	0.0140628	0.006271	0.0008996	0.000153142	-0.00036206	0.000163874	-0.00060464	6.9464e-05	0.00010676
445.877	0.02044	0.0197906	0.0181768	0.0140712	0.0062936	0.00076902	8.0518e-05	-0.00033738	7.5846e-05	-0.00064494	0.00011421	-6.2254e-05
445.378	0.020196	0.0198354	0.0182776	0.0140022	0.0062138	0.00088942	4.1942e-05	-0.00034034	-5.6234e-05	-0.0006948	0.00015254	2.1018e-05
444.879	0.020066	0.0196366	0.0180658	0.0140224	0.0061956	0.00076942	3.158e-05	-0.00041402	0.000103148	-0.00072158	0.00010983	9.2122e-05
444.379	0.0199	0.019382	0.0177212	0.0137644	0.006061	0.00091492	2.4732e-05	-0.00021064	6.1154e-05	-0.00065108	9.4374e-05	-3.2172e-05
443.879	0.0197004	0.0189384	0.017541	0.0137208	0.0060542	0.00090528	0.000123148	-0.00024258	0.00012445	-0.00056756	3.8884e-05	0.000134454
443.38	0.0192856	0.0189084	0.0173686	0.013434	0.0060448	0.00086766	8.3756e-05	-0.00022922	0.000173178	-0.00051784	0.000130772	6.7268e-05
442.88	0.019151	0.0185968	0.0172778	0.013393	0.005817	0.00073304	0.00020778	-0.0002335	0.000163892	-0.00036642	0.0002615	0.000190352
442.381	0.0187638	0.0183314	0.016928	0.0132218	0.0057184	0.00076486	0.000177748	-0.00040368	-6.643e-05	-0.00049798	0.00023	0.000161286
441.881	0.0186034	0.0180456	0.0167546	0.0131276	0.0056456	0.00090916	4.6436e-05	-0.00039972	-2.7452e-05	-0.00046468	9.5234e-05	8.5068e-05
441.381	0.0182314	0.0178688	0.0164166	0.013116	0.0058354	0.0008549	3.2224e-05	-0.00041112	6.7878e-05	-0.00059598	8.3818e-05	8.8242e-05
440.881	0.017813	0.0175918	0.0163524	0.0129442	0.0056936	0.0007972	-8.7018e-05	-0.00030748	0.00021476	-0.0006827	0.000143446	2.4938e-05
440.382	0.0174428	0.0172426	0.0162336	0.0129442	0.0056366	0.00076514	6.4988e-05	-0.00030436	0.000158548	-0.00056752	0.000140846	3.992e-05
439.882	0.0172672	0.0168782	0.0160486	0.0127252	0.0055302	0.00072724	-8.471e-06	-0.00027876	1.56712e-05	-0.00049968	0.000124808	0.00017584
439.382	0.0166056	0.0162944	0.0157918	0.0125646	0.005323	0.00059286	-1.39546e-05	-0.00038308	4.7238e-05	-0.0006162	0.000175344	0.000158306
438.882	0.0161048	0.015927	0.01532	0.0123182	0.0052744	0.00054048	7.7112e-05	-0.0002711	4.7148e-05	-0.00057656	0.000149998	-4.7226e-05
438.382	0.0152186	0.015164	0.0145916	0.01177	0.0050544	0.00066402	-3.5772e-05	-0.00037884	-3.5692e-06	-0.00068824	-1.0004e-05	-1.19924e-05
437.882	0.0141762	0.0143756	0.0139276	0.011271	0.0048016	0.00049008	0.000136786	-0.00042418	-0.000181884	-0.00059134	-2.2404e-05	4.0028e-05
437.382	0.0132192	0.0132116	0.0131926	0.0106192	0.0045714	0.00031274	-8.5342e-05	-0.000421	-8.8268e-05	-0.00057174	8.0752e-05	2.8324e-05
436.881	0.0116328	0.0117124	0.0119692	0.0097382	0.0041906	0.00023882	7.0612e-05	-0.00031616	-0.000187712	-0.00065996	0.00025336	7.2396e-05
436.381	0.0098792	0.0101526	0.0105146	0.0088026	0.0037596	0.0002607	-4.7656e-05	-0.00026018	-4.1108e-05	-0.00088212	2.0242e-05	5.5674e-05
435.881	0.007885	0.0081314	0.0087066	0.0074976	0.0030392	-6.9094e-06	-0.000173452	-0.00027096	-0.0002107	-0.00065134	0.000153422	-7.5534e-05
435.381	0.0053754	0.0056024	0.0065348	0.0060212	0.002347	1.94788e-06	-0.00025728	-0.00019562	1.54256e-06	-0.00063374	-0.000133266	-6.5596e-05
434.88	0.002128	0.0028054	0.004041	0.0039794	0.00145164	-0.00024622	-0.00031248	-0.00047982	-6.0444e-05	-0.00063824	5.2142e-05	0.00017056
434.38	-0.00115434	-0.0003932	0.00082276	0.00160182	0.00029856	-0.00020294	-0.00027748	-0.00052452	9.458e-06	-0.00067474	3.149e-05	0.00021816
433.88	-0.005358	-0.0045334	-0.002674	-0.0014324	-0.00089944	-0.000525	-0.00027826	-0.0005327	-0.000102024	-0.00070556	0.0002405	-5.5074e-06
433.379	-0.0103936	-0.0094094	-0.0073076	-0.0049304	-0.002485	-0.00111186	-0.00048288	-0.00062896	-1.94072e-06	-0.00064526	0.000139802	-2.916e-05
432.879	-0.016175	-0.0151962	-0.0128854	-0.0091106	-0.004422	-0.00130494	-0.0002107	-0.00054986	-0.00014697	-0.00075882	8.7876e-05	0.00020318
432.378	-0.023252	-0.022286	-0.0192068	-0.0141436	-0.006564	-0.00186408	-0.0002472	-0.00047976	-0.000115296	-0.00055442	7.6426e-05	0.00029464
431.878	-0.031294	-0.030254	-0.026506	-0.020142	-0.0093438	-0.002465	-0.00047664	-0.00062514	-0.00034736	-0.00096192	7.8582e-05	-8.6636e-05
431.377	-0.040566	-0.039212	-0.03481	-0.02663	-0.0123552	-0.0030362	-0.00049286	-0.00058934	-0.00042706	-0.00078122	0.000191276	-8.7394e-05
430.876	-0.050874	-0.04965	-0.044772	-0.034286	-0.015524	-0.0034174	-0.00077476	-0.00083292	-0.00048288	-0.00074088	-0.00021492	7.3002e-05
430.376	-0.062658	-0.061426	-0.055524	-0.042796	-0.0193014	-0.0041002	-0.00100182	-0.00074684	-0.00034322	-0.00080738	-0.0004281	0.00022968
429.875	-0.075764	-0.074224	-0.06791	-0.051978	-0.023382	-0.0049524	-0.0009516	-0.00080024	-0.0004022	-0.00083422	-0.0002035	0.00023366
429.374	-0.090188	-0.088146	-0.080884	-0.062624	-0.027948	-0.005493	-0.00090542	-0.00077148	-0.00071408	-0.00098684	-0.00030734	-0.000132294
428.873	-0.105772	-0.103484	-0.094886	-0.073716	-0.032614	-0.0064154	-0.00121694	-0.00066804	-0.00072776	-0.00084128	-0.0003499	-0.00039558
428.372	-0.122316	-0.119648	-0.109588	-0.085222	-0.037652	-0.0071232	-0.00158462	-0.00101024	-0.00060696	-0.00095272	-0.00045552	2.7492e-05
427.871	-0.13845	-0.13597	-0.124882	-0.096502	-0.042734	-0.0081428	-0.0012665	-0.0011617	-0.00053002	-0.0016885	-0.0006111	-5.9554e-05
427.37	-0.154332	-0.151734	-0.139064	-0.10781	-0.047706	-0.009479	-0.0015395	-0.0012246	-0.000149662	-0.00146122	-0.00039086	-0.00018293
426.869	-0.169078	-0.166134	-0.152776	-0.117826	-0.05201	-0.0099112	-0.00170092	-0.00094412	-0.00080148	-0.00134294	-0.00049604	0.000144038
426.368	-0.182438	-0.179192	-0.164718	-0.127252	-0.055354	-0.0107546	-0.00164432	-0.0012513	-0.00082334	-0.0014027	-0.000152776	0.0002458
425.867	-0.194174	-0.19075	-0.17492	-0.134802	-0.05905	-0.0110286	-0.00150826	-0.00114858	-0.0007018	-0.00150768	-0.00043102	-0.00030338
425.366	-0.20446	-0.20116	-0.184186	-0.141738	-0.061364	-0.0110408	-0.0018678	-0.00145266	-0.00030254	-0.00147592	-0.00042796	0.00023328
424.865	-0.21224	-0.20858	-0.190892	-0.146602	-0.063162	-0.0112918	-0.0020794	-0.00116902	-0.0006478	-0.00117852	-0.000166478	4.3518e-05
424.364	-0.2187	-0.2147	-0.196306	-0.151088	-0.064376	-0.0113504	-0.00188384	-0.00092568	-0.0004888	-0.00139594	0.00027298	-0.0002348
423.862	-0.22226	-0.21758	-0.199174	-0.152732	-0.065096	-0.0110736	-0.00185316	-0.00079492	-0.0006473	-0.00145288	0.000124708	-4.0826e-05
423.361	-0.22272	-0.2178	-0.199326	-0.152912	-0.064948	-0.0111112	-0.00135538	-0.0008007	-0.00066056	-0.0011291	0.00010294	4.6806e-05
422.86	-0.22096	-0.21644	-0.197808	-0.150832	-0.06419	-0.0109418	-0.00105852	-0.0008407	-0.00047346	-0.0004967	-3.3308e-05	0.00038258
422.358	-0.2169	-0.21244	-0.19371	-0.147674	-0.062756	-0.0111622	-0.00141524	-0.00034966	-0.00046814	-0.00062644	5.197e-05	0.000195356
421.857	-0.21098	-0.20654	-0.188216	-0.143612	-0.060764	-0.0101462	-0.00105468	-0.00028934	-0.00049514	-0.00052648	-6.8068e-06	0.000194044
421.355	-0.20286	-0.198682	-0.180964	-0.138136	-0.058518	-0.0093998	-0.00097366	-0.00039674	-0.00036186	-0.0010482	0.0002694	0.00027738
420.854	-0.193584	-0.189448	-0.172676	-0.132084	-0.055694	-0.0097944	-0.0011457	-0.00035524	-0.00041786	-0.0006927	0.00029186	-8.8692e-06
420.352	-0.182786	-0.178262	-0.162812	-0.123928	-0.052836	-0.0090002	-0.00045928	-0.00082224	-0.000103058	-0.00061202	0.000175352	-0.00015346
419.851	-0.170634	-0.167026	-0.152074	-0.115858	-0.049124	-0.0081328	-0.00027762	-0.00020296	0.00031932	-0.00052638	0.00028002	0.00038722
419.349	-0.157716	-0.154532	-0.14081	-0.107176	-0.045142	-0.0071706	-0.00055214	-0.00039608	0.00016944	-0.00036892	0.00063202	0.0004238
418.847	-0.144646	-0.141702	-0.129444	-0.09834	-0.041378	-0.0064992	-0.000521	-0.000109184	-8.1772e-05	-0.00077058	0.00054166	0.00065032
418.346	-0.13275	-0.129812	-0.117908	-0.090062	-0.038446	-0.0061324	-0.0004565	-1.49774e-05	-0.000128058	-0.0005198	0.00029192	0.00060456
417.844	-0.120878	-0.117546	-0.106752	-0.081612	-0.035088	-0.0057512	-0.000160778	-0.00045162	2.1126e-05	-0.00031044	0.00035296	0.00032876
417.342	-0.109002	-0.105716	-0.096628	-0.073732	-0.03137	-0.0052842	-2.6274e-06	-2.697e-05	8.0886e-05	-0.00070586	0.00026106	-5.5594e-05
416.84	-0.096806	-0.094544	-0.086016	-0.06568	-0.028168	-0.0049066	-0.0003	-0.0003569	0.00013869	-0.00042672	0.00047918	3.6926e-05
416.338	-0.086758	-0.0843	-0.076678	-0.058254	-0.024824	-0.0042022	-0.000167074	-0.00024772	-0.000110324	-0.00070466	0.000153818	7.2226e-05
415.836	-0.076968	-0.074268	-0.067862	-0.051726	-0.0221	-0.0037338	3.262e-05	-0.00033782	0.00031402	-0.00064334	0.00052142	0.00023628
415.334	-0.067968	-0.065744	-0.059572	-0.045646	-0.0192066	-0.0034436	-1.13488e-05	-3.7292e-05	0.0004631	-0.0006381	0.000151262	-0.0002227
414.832	-0.059618	-0.057738	-0.051876	-0.039498	-0.0168958	-0.003053	-0.00016494	-7.822e-05	0.0003765	-0.00082034	0.00064284	0.000121872
414.33	-0.051538	-0.0504	-0.044882	-0.034324	-0.014729	-0.002717	-0.000105546	6.3432e-06	0.000157728	-0.0002202	0.00044462	-0.000109074
413.828	-0.044782	-0.043298	-0.038912	-0.02942	-0.0127712	-0.0026486	0.00029682	5.0888e-05	0.00047098	-0.00066006	0.00036682	-4.0312e-05
413.326	-0.039102	-0.037586	-0.033936	-0.025416	-0.0111072	-0.00190284	0.0002428	1.4782e-07	0.00020414	-0.00047396	0.000157372	0.000188628
412.824	-0.03408	-0.032578	-0.028862	-0.021792	-0.009145	-0.00198372	-0.00020606	0.000110658	-3.44e-05	-0.00047768	0.000125398	0.00074336
412.321	-0.029808	-0.028366	-0.02473	-0.0184254	-0.008049	-0.0015555	-3.5258e-05	0.00026388	0.0004034	-2.2746e-05	0.000179892	0.00068748
411.819	-0.025744	-0.024654	-0.02086	-0.0154586	-0.0069604	-0.00152924	-6.5444e-05	-8.6936e-05	-0.000137674	-0.00060762	0.00018137	0.0004785
411.317	-0.0224	-0.02174	-0.0183664	-0.0135358	-0.00607	-0.0010451	-6.2572e-05	-7.1868e-05	0.00042188	-0.00029884	0.00041058	0.00026412
410.814	-0.0196836	-0.018924	-0.0159974	-0.011313	-0.0047696	-0.00128514	-0.000157516	-0.000131498	2.2392e-05	-0.0005093	0.00048646	-8.2994e-05
410.312	-0.0171896	-0.016117	-0.0139782	-0.010057	-0.0040474	-0.00105774	3.9362e-06	0.000122852	-0.00020366	6.5412e-05	0.0004372	0.0004773
409.809	-0.0148998	-0.0140266	-0.0117048	-0.0082648	-0.0035758	-0.00098102	1.8735e-05	0.000160326	2.8706e-05	-0.00023296	0.0004923	0.00029274
409.307	-0.0128126	-0.0122322	-0.0098666	-0.0066876	-0.0026672	-0.00105684	4.3178e-05	0.000102846	0.00012986	-0.0004767	0.00049048	7.6318e-05
408.804	-0.0113706	-0.0101812	-0.0086166	-0.0054572	-0.0023654	-0.0009764	0.00022484	-0.000142302	-0.000156746	-0.00039624	0.00053116	0.000162234
408.302	-0.0098628	-0.0089244	-0.0072642	-0.0048464	-0.0024492	-0.00071784	2.4272e-06	-0.00038862	0.0002257	-0.0003853	0.0003306	0.0005634
407.799	-0.0088372	-0.0076466	-0.0062372	-0.0040992	-0.0020398	-0.00043972	0.00021046	-0.00044898	0.000185544	-0.00043028	0.00033064	0.00050014
407.296	-0.0075988	-0.0070806	-0.005343	-0.0035604	-0.00139582	-0.00075548	5.9512e-05	0.000153748	0.0002526	-0.00073206	-0.00013832	0.00023214
406.793	-0.0071538	-0.0060808	-0.0044018	-0.003046	-0.00121794	-0.00080668	7.9556e-05	-0.00046822	0.00036574	-0.0004097	-8.1418e-05	-5.3444e-05
406.291	-0.006174	-0.00568	-0.0044008	-0.0028548	-0.0011807	-0.00075896	-1.29676e-05	-0.00036218	0.00034618	-0.00024848	-1.63674e-05	0.00026122
405.788	-0.005585	-0.0056016	-0.0040268	-0.0025948	-0.00103618	-0.0005092	-9.3936e-07	-0.0003613	6.2544e-05	-0.00052742	0.000140044	0.0001411
405.285	-0.0054306	-0.0049776	-0.0038398	-0.0024108	-0.00133194	-0.00054838	4.1012e-05	-0.00033442	0.000113096	-0.00086834	-8.2788e-05	-2.65e-05
404.782	-0.0047986	-0.0045832	-0.0036648	-0.0025326	-0.00107076	-0.0003221	0.000164018	-0.0006651	-0.000166178	-0.00098904	0.00034168	9.8416e-05
404.279	-0.0047996	-0.0042514	-0.0032842	-0.0023882	-0.00087868	-0.00025416	-4.0388e-05	-0.00035758	-0.000115932	-0.00077546	0.00026306	0.000151588
403.776	-0.004611	-0.0038518	-0.0029992	-0.0021906	-0.001026	-0.00039348	0.00031544	-0.00037636	0.000123238	-0.00071852	-4.6894e-05	0.0003877
403.273	-0.003992	-0.0033792	-0.0028154	-0.0020984	-0.00115328	7.9162e-05	-0.00021994	-0.00046524	4.8006e-05	-0.00079448	6.7976e-05	0.00035304
402.77	-0.0035366	-0.0029618	-0.0026052	-0.0020344	-0.00089926	-0.000168784	-0.000155058	-0.00050684	7.5846e-05	-0.00069672	0.00038518	0.00012371
402.267	-0.0030032	-0.0027904	-0.0023324	-0.002004	-0.00052064	-0.00021326	8.4894e-05	0.000153752	-9.3748e-05	-0.0009099	0.000159728	0.000164444
401.764	-0.0025674	-0.0023736	-0.0015696	-0.001624	-0.00066896	-0.0005465	0.000114684	-3.1418e-05	0.0002666	-0.00082082	0.00019811	4.9296e-05
401.26	-0.002271	-0.0015101	-0.001287	-0.00123742	-0.00058688	2.812e-05	4.6468e-05	-0.00050844	0.0003706	-0.00071444	0.000111818	-0.000193546
400.757	-0.00140618	-0.00119058	-0.00096594	-0.0006337	-0.00036238	3.1996e-05	3.7112e-05	-0.0003875	0.00023346	-0.00061526	0.000103628	0.00032122
400.254	-0.00056456	-0.0008556	-0.00055888	-0.000127048	-2.5248e-05	0.00023152	8.9268e-05	-0.00018394	0.0003351	-0.00074064	-0.000177962	0.00032164
399.75	6.1942e-06	-0.00012321	0.00017281	-0.00026086	5.6382e-05	0.00040106	0.00020158	-0.00040944	4.4704e-06	-0.0006792	5.831e-05	-3.4582e-05
399.247	0.00049848	0.00060232	0.00088796	0.00027084	9.011e-05	6.0286e-05	0.0003782	-0.00038976	0.0003169	-0.00049602	0.000140164	5.2896e-05
398.744	0.0015221	0.00132172	0.00134286	0.00051912	0.0002054	-3.4118e-05	-0.00031056	-0.000156638	0.000126004	-0.000100154	0.000183032	-0.00025964
398.24	0.00189456	0.0020996	0.00184488	0.00111896	0.00050418	0.0002231	-0.00025334	-0.00049532	0.00030214	-0.00030728	7.7622e-05	4.785e-05
397.737	0.0030366	0.0032836	0.0023968	0.00199316	0.00107892	0.0002117	-0.00018203	-0.00023258	0.000192468	-0.0004929	0.00033032	-2.1862e-06
397.233	0.0038614	0.0037582	0.0036444	0.0025058	0.00126322	0.0001511	-0.000173672	-0.00038724	0.00024986	-0.00046146	0.000146348	-0.000103542
396.729	0.0047432	0.0045116	0.0040474	0.003161	0.00177688	0.00025246	-0.000458	-0.00054802	0.00024236	-0.00036858	0.00014929	-0.000110256
396.226	0.0055598	0.0052206	0.0048688	0.0036372	0.00157366	0.00020648	-1.74236e-05	-0.00033878	-0.000171812	-0.00059052	0.00020264	8.182e-05
395.722	0.0060434	0.0057048	0.0054688	0.0041102	0.00172014	0.00036004	0.000104764	-0.00032824	4.713e-05	-0.00075866	-2.2698e-05	-0.00015464
395.218	0.0066098	0.0066136	0.0061312	0.0046716	0.00173908	0.00027456	-4.0746e-06	-9.3796e-05	0.000107064	-0.00082678	0.00041802	0.000103622
394.715	0.0071232	0.0074222	0.0064994	0.0047744	0.002417	0.0002549	-0.00015276	-0.00030014	3.5262e-06	-0.00072152	0.000110076	1.18136e-05
394.211	0.007642	0.007711	0.0069306	0.0053506	0.0025082	0.00024712	2.9196e-05	2.7218e-05	0.00033666	-0.00089888	0.00033488	1.21856e-05
393.707	0.0085674	0.0080074	0.007299	0.005823	0.0025938	0.00025244	-3.367e-05	-0.00016186	0.000174006	-0.00103888	0.00043958	0.00028972
393.203	0.0089006	0.00859	0.0077328	0.0061762	0.002401	0.00036818	-5.3592e-05	8.1338e-05	0.00013506	-0.0005543	0.00024848	0.00010169
392.699	0.0087278	0.008807	0.0079308	0.0063214	0.0025314	2.5292e-05	-4.2596e-05	-6.7634e-05	9.7122e-05	-0.00053238	0.00031796	-0.00023188
392.195	0.0088218	0.009228	0.0083016	0.0065384	0.0029858	0.00013496	-6.918e-05	-0.00016326	0.00027662	-0.00060458	0.00043632	-0.000147048
391.691	0.0093892	0.0092898	0.0083994	0.0067376	0.002933	0.00038146	0.00018118	-0.00031194	0.000173292	-0.00043278	0.0005099	1.36566e-05
391.187	0.0099276	0.0097492	0.00882	0.006876	0.0027444	0.0004015	0.00032998	-0.00035112	0.000158902	-0.0005621	0.000257	0.00021422
390.683	0.0099048	0.009897	0.0089072	0.0069182	0.0032444	0.00056208	0.0004003	-0.00032584	0.00026958	-0.00054546	0.00021892	0.00022996
390.179	0.0100036	0.0099598	0.0093094	0.0070474	0.0033194	0.00057466	0.000153084	-0.00013411	0.000142732	-0.00070882	0.0003485	0.00020692
389.674	0.0100812	0.0101272	0.0091058	0.0072342	0.0033682	0.00023068	0.00025722	-4.0522e-05	0.000179228	-0.00064826	-0.000188804	6.6948e-06
389.17	0.0100072	0.010002	0.0093778	0.0073572	0.0031988	0.00057132	-4.7384e-05	-0.00026122	0.000137796	-0.00097022	0.000149388	8.3374e-05
388.666	0.0101202	0.0102616	0.0093962	0.0074692	0.0033462	0.00063962	0.000150242	-0.00041396	0.00013815	-0.00080116	0.00025458	4.8752e-05
388.161	0.0101996	0.0102066	0.009344	0.007337	0.0033934	0.0003195	5.2628e-05	0.000166416	0.000138498	-0.00018817	2.7518e-05	-9.7746e-05
387.657	0.010242	0.0102194	0.009502	0.0073894	0.0031974	0.00029968	0.0003756	-0.00038714	0.0002635	-0.00074746	5.6536e-05	0.00030082
387.153	0.0104094	0.0103188	0.009584	0.0074096	0.0028712	0.00078866	0.00020702	-0.0005298	1.47868e-05	-0.0006461	0.00033038	9.4604e-05
386.648	0.0104664	0.0101494	0.009489	0.0069166	0.00313	0.0005972	0.00030622	-0.00026556	-0.00025086	-0.00061852	0.000191756	0.000104804
386.144	0.010471	0.009941	0.0092294	0.006794	0.0030382	0.00069506	6.4726e-05	-0.00050242	0.00012661	-0.00064092	-1.05524e-05	-0.000144076
385.639	0.0106074	0.0102654	0.0093268	0.006817	0.0031872	0.00050288	0.00022022	-0.00036436	-8.7448e-05	-0.000505	8.607e-06	0.00030072
385.134	0.0101572	0.0103038	0.0092734	0.0072666	0.0034816	0.0007422	0.00027306	-2.5774e-05	-0.00018382	-0.00075316	-0.00038872	7.9998e-05
384.63	0.0100274	0.0101642	0.0089902	0.0068624	0.0035788	0.00036804	0.000191574	-0.00063088	-4.9128e-05	-0.00057004	-0.00036666	-0.000135084
384.125	0.0099646	0.0100868	0.009343	0.0069232	0.0036828	9.7132e-05	9.2226e-05	-0.00044018	5.3548e-06	-0.00037792	-0.000182548	0.00022572
383.62	0.0099598	0.0096558	0.0089426	0.0069362	0.0033598	0.0003442	-0.000122834	-2.966e-05	-0.00017054	-3.6908e-06	-0.00026948	3.5834e-05
383.115	0.0094956	0.0095906	0.0089878	0.0070406	0.0034544	0.00042022	2.0552e-06	-0.00055788	-7.7466e-05	-0.00040864	0.000110726	0.00030368
382.611	0.00969	0.0100732	0.0089718	0.0066606	0.0033844	0.00035224	-2.716e-05	-0.00055008	-3.9344e-05	-0.00055516	0.000193468	1.35804e-05
382.106	0.0097456	0.0095942	0.009167	0.0066916	0.0033962	0.00053056	6.1178e-06	-0.0003646	7.2432e-05	-0.00068552	0.00017847	0.000153164
381.601	0.0097616	0.0098068	0.0087984	0.006766	0.0031786	0.00050314	-0.00020932	-0.00041526	4.1638e-05	-0.00048944	0.000263	0.000146032
381.096	0.0097404	0.009457	0.0086646	0.0070932	0.0031184	0.00055818	7.8792e-05	-0.00017088	-0.00025286	-0.0005577	-2.0198e-05	1.97076e-05
380.591	0.0095012	0.0094694	0.0086722	0.0067084	0.0032604	0.00055104	-0.00023824	-0.00020294	0.00035476	-0.0005736	1.81198e-07	5.8264e-05
380.086	0.00952	0.009611	0.0085542	0.0066364	0.0028424	0.00031558	-4.9772e-05	-0.00029652	0.00028666	-0.00063058	8.5388e-05	0.000154772
379.581	0.0089162	0.0092796	0.0089638	0.0065516	0.0029324	0.000129948	-0.00033322	-0.00027826	0.00061612	-0.00090962	-4.8704e-05	0.0002177
379.076	0.0091256	0.0091998	0.0086	0.0063076	0.002765	0.000121904	-5.5938e-05	-0.00017602	3.5924e-05	-0.00058806	-8.8978e-06	-0.000123686
378.57	0.0090082	0.009203	0.0087764	0.0062604	0.0029584	0.00022716	-0.00028818	-0.00026432	1.28602e-05	-0.00055222	0.00010315	9.375e-05
378.065	0.0089296	0.00943	0.008382	0.006432	0.003233	0.000155162	0.00028542	-0.00012227	-3.6502e-05	-0.00034646	0.00025812	0.00011663
377.56	0.0090502	0.0089054	0.0081072	0.0063178	0.0033164	0.00047306	-5.3544e-05	-0.00035852	-0.00026706	-0.00057162	-1.13202e-05	0.00030834
377.055	0.009048	0.008826	0.0082964	0.0059156	0.0030156	0.00028042	-0.00026878	-0.00032842	-0.000131816	-0.00043948	0.000161396	-4.8018e-06
376.549	0.0091218	0.008676	0.0080852	0.0063662	0.0029068	0.00057768	0.00035246	8.185e-05	-3.0746e-05	-0.0004836	-0.00019846	-0.00015942
376.044	0.0086778	0.0085542	0.0079416	0.0065548	0.0026748	0.00048888	-3.4346e-05	-0.00040048	0.000106282	-0.0004916	-0.0004092	-0.00025142
375.539	0.0083656	0.0086686	0.0079518	0.0063024	0.0029154	0.00043538	-6.5016e-05	-0.00084786	0.0002808	-0.00054332	-0.00036684	-0.00037532
375.033	0.0087032	0.0084836	0.0078196	0.006069	0.0029216	0.00034762	-0.00039478	-0.00044172	-3.9358e-05	-0.00060632	0.000189576	0.00021218
374.528	0.00825	0.0084008	0.0077264	0.0061646	0.0030708	6.753e-05	-3.613e-05	-3.4132e-05	-5.9786e-05	-0.00029288	-0.000109624	0.000107556
374.022	0.0082794	0.0080392	0.0080366	0.0060382	0.0027374	4.363e-06	3.4794e-05	7.1574e-06	0.000188232	-0.00032322	-0.000160946	0.00031736
373.516	0.0080628	0.0075408	0.0072588	0.0058078	0.0027882	-0.00020172	-4.1942e-05	-0.00051266	-5.9934e-05	-0.00050176	-0.00033534	0.00022056
373.011	0.0075874	0.0072196	0.0075634	0.005635	0.0027664	0.00038234	0.00025066	-0.00045284	-0.00025124	-0.00062866	-0.000160856	0.00038014
372.505	0.007923	0.0078988	0.0071936	0.0057592	0.0027414	0.00017466	-0.000150362	-0.000116516	0.000122748	-0.00044512	0.00057952	0.00044314
371.999	0.0078544	0.0079364	0.0074224	0.0058054	0.0024292	-8.689e-05	-0.00041444	-0.00020714	-5.2882e-06	-0.00062378	0.00025458	0.00078446
371.493	0.0074228	0.0079562	0.0066842	0.0058096	0.0025282	-0.00021536	0.00032704	-0.0002853	3.3912e-05	-0.0007549	0.000125966	0.00046634
370.988	0.0075666	0.0075554	0.0070932	0.0055048	0.0021832	0.00052014	0.0002737	-0.0003193	9.6536e-05	-0.00055596	0.00019247	-2.44e-05
370.482	0.0068718	0.0065306	0.006469	0.0054904	0.002512	0.00068886	-2.1872e-05	-0.00018948	1.81722e-05	-0.0005986	0.000130238	-4.0602e-05
369.976	0.0063656	0.0072116	0.0067388	0.0053632	0.0022294	0.00024388	0.000103002	-0.000133042	-0.000136748	-0.00027908	0.00020536	9.7832e-05
369.47	0.0066354	0.0069308	0.0067978	0.0050298	0.0022782	0.00026794	5.4784e-05	-0.0003769	1.61744e-05	-0.00057052	0.000143084	0.00053684
368.964	0.006836	0.0064858	0.006725	0.0050894	0.0022512	1.34612e-05	0.00046188	-0.00062304	0.00066488	-0.00087762	0.00025612	0.0002181
368.458	0.0063704	0.005931	0.005952	0.004663	0.0025066	4.5332e-05	0.00055966	-0.00075572	0.0001515	-0.00073116	-0.00012106	0.0004949
367.952	0.0061592	0.0064908	0.0059732	0.005074	0.0021544	0.00017333	0.00025516	-0.00028302	0.000124092	-0.00064578	0.00047072	0.0002481
367.446	0.0062582	0.005842	0.0065024	0.0049524	0.0020272	0.00055084	0.000127086	0.00023032	-0.00029178	-0.00045708	0.00058902	-0.000166964
366.939	0.0060276	0.0065152	0.006758	0.0042488	0.00198402	-0.0004608	1.68466e-05	-0.00049296	-0.00017766	-0.00097808	0.0007987	-1.23214e-05
366.433	0.0063808	0.0064764	0.005793	0.0046784	0.0026134	8.5364e-05	4.6882e-05	-0.00025446	-0.00065114	-0.00095586	0.00031068	1.56354e-05
365.927	0.0061588	0.0063864	0.0058262	0.0043256	0.0021738	0.00040898	0.00012642	-1.9393e-05	-0.00020284	-0.00055126	0.00028804	0.00027126
365.421	0.0058842	0.0060556	0.0058428	0.004677	0.0021604	0.000145898	-0.00043156	0.000132932	-7.1334e-06	-0.00034222	0.00052154	0.00031062
364.914	0.0056076	0.0054588	0.0060822	0.00449	0.0021132	0.000189824	0.0001895	-0.00048822	-0.00020706	-0.00088604	-0.000100884	0.0002524
364.408	0.0050472	0.0053146	0.0049696	0.0038584	0.00193428	0.00051722	6.4334e-05	0.00025002	8.9626e-05	-0.000914	-0.00020066	0.000113792
363.902	0.0048	0.0058756	0.0052162	0.0044172	0.00191132	-3.8552e-05	-0.000160714	-0.00035776	0.00030812	-0.00028256	-0.0002296	0.000171018
363.395	0.005212	0.005858	0.0058914	0.0042796	0.00186962	-0.000178136	-0.00059846	-0.0005666	0.0002111	-0.00076006	-0.00030456	0.00023394
362.889	0.0052582	0.0048996	0.005514	0.004407	0.00197422	0.00024838	0.000110446	-0.000355	0.00022754	-0.0010118	-9.0528e-05	0.00033964
362.382	0.00558	0.0053356	0.00542	0.0036672	0.00169228	0.0002551	-4.8342e-05	0.0002051	-0.00042244	-0.0007824	0.000155788	-5.9804e-05
361.875	0.0059686	0.0052914	0.005377	0.0037376	0.0021944	-6.2008e-05	0.00030072	0.00031202	-0.000182156	-0.00090084	0.0006954	0.000171594
361.369	0.005792	0.0047242	0.0051966	0.0042666	0.00182628	-0.00038272	-0.00027628	-3.7846e-05	-0.00068408	-0.00061806	0.00060378	3.099e-05
360.862	0.0044074	0.0047198	0.004536	0.003644	0.00187534	5.9232e-05	4.365e-05	0.000163918	0.00051084	-0.00127086	-0.00020626	0.00058862
360.355	0.0055734	0.0045728	0.0048902	0.0036986	0.00185502	0.00119782	0.000198102	-0.00019918	-0.00073796	-0.00080754	0.0002401	-0.00032758
359.849	0.0054998	0.0044824	0.0045992	0.0040338	0.0018285	0.00076176	-0.000103344	-0.00034138	0.00035796	-0.00113342	6.4774e-05	1.7867e-05
359.342	0.0051178	0.00531	0.004635	0.0040942	0.00115904	0.00063102	-7.8822e-06	4.169e-05	0.000156818	-0.00087604	0.000149904	0.00037542
358.835	0.0054026	0.0053292	0.004243	0.0042922	0.00081246	0.00027634	-0.000133892	-0.00022482	0.00015839	-1.3256e-06	0.0005921	0.00026772
358.328	0.0053374	0.0048794	0.0044314	0.0038756	0.00060292	0.00073122	0.00050174	0.00032552	0.00023716	0.00056578	0.000116306	4.4326e-05
357.821	0.0051238	0.0052792	0.0049402	0.003291	0.00097568	-4.4718e-05	-0.00027568	-0.00051786	0.00067736	-0.00042612	-0.00142008	-0.00078842
357.314	0.0052036	0.004549	0.0053608	0.0036026	0.00086788	0.00097978	0.00060518	-0.00104234	0.00090692	0.000108728	0.0002331	0.00100664
356.807	0.0042494	0.0039034	0.00515	0.002761	0.0022894	0.00058848	0.00060326	-0.00061116	0.0005582	-0.00024172	0.0003653	0.00057536
356.3	0.0048416	0.0038872	0.0041708	0.0029876	0.0026362	0.000151582	0.00034026	-0.00050542	0.0004571	-0.00027972	0.000177674	0.00050114
355.793	0.0045528	0.0042204	0.0045566	0.0035924	0.00090612	0.00053282	0.00038658	0.00065208	0.00065786	0.00050922	0.00121338	0.00124766
355.286	0.0042714	0.0051712	0.003152	0.003586	0.0013542	0.00081882	0.00042252	0.0006279	0.00029282	-6.1268e-05	0.0005898	8.0614e-05
354.778	0.0044714	0.0044174	0.004108	0.0027632	0.00157156	-0.000116454	0.0002668	-0.00037864	0.0006314	0.00023164	0.00077856	-9.4718e-05
354.271	0.0044578	0.0046344	0.0034222	0.0036906	0.00147138	1.0848e-05	0.00060914	-0.00036344	0.000126496	-0.00022364	1.27316e-06	-0.00037138
353.764	0.0045612	0.0038276	0.0027198	0.00181246	0.0020534	0.00053404	4.0026e-05	-0.00100982	0.00117896	0.0006092	0.00157892	0.0015276
353.256	0.0049698	0.0057728	0.0031094	0.0032738	0.00142632	0.0025026	-0.000124932	-0.00128684	0.00086642	0.00029218	0.0009197	0.00119046
352.749	0.0046884	0.004421	0.00493	0.0036672	0.00116284	0.000134058	0.00147048	-0.00123396	0.00049838	-0.00058528	0.00124602	0.00105434
352.242	0.0046446	0.0040048	0.0044566	0.0052688	0.00174184	0.00040216	0.0006592	-7.154e-05	-0.000167412	-0.00083014	0.00077138	0.00163388
351.734	0.0046162	0.0039398	0.0024326	0.0030112	0.00093686	0.00087278	-0.00070538	-0.0005921	-0.00128552	-0.00067996	-0.00099544	0.0003439
351.227	0.0032982	0.0036466	0.0038934	0.003014	0.00075254	0.00129806	0.00110354	-0.00068218	0.00019773	9.2678e-05	0.00030636	-0.00045864
350.719	0.0044522	0.0045878	0.0045628	0.0030744	0.00130404	0.00075108	-0.000192624	-0.00167516	0.000154678	0.00078794	-0.00091346	-0.000118024
350.211	0.0046414	0.0039158	0.0034836	0.00154948	0.0030702	5.1044e-05	-0.00076544	-0.00129292	-0.0009494	-0.00047352	0.000161598	0.000192264
349.704	0.0049916	0.0051658	0.004484	0.0024984	0.0021228	0.00186644	0.00010619	0.00037886	0.00081248	-0.0005821	0.00120774	-0.00045964
349.196	0.0044284	0.005227	0.0035928	0.001955	0.00153142	0.00081834	0.00059778	3.4196e-05	0.000861	0.00102396	0.00041118	0.00111218
348.688	0.002663	0.0029324	0.0044972	0.0027088	0.0020342	0.00093238	0.00102282	-0.00027392	0.00092644	0.00129804	-0.00093888	0.00045668
348.181	0.0039292	0.0015314	0.0047044	0.0043042	0.00166246	-0.00022656	-0.0002876	-0.00049558	0.00034396	0.000639	0.00018961	-1.51252e-05
347.673	0.0044	0.0043322	0.0039826	0.002757	0.0024142	0.00160398	0.000167334	0.00179604	3.9466e-05	0.000157322	0.00022266	0.00022898
347.165	0.0046958	0.0036358	0.0041482	0.0040644	0.0023342	0.0021648	-7.1546e-05	0.0002259	-0.00039326	0.00079508	0.00090934	0.00128862
346.657	0.0030052	0.0034718	0.004272	0.0047964	0.00040654	0.00038062	-0.00139998	0.0010236	-0.0019802	0.0017202	0.0011524	-0.0004204
346.149	0.0043714	0.0035474	0.005255	0.0051704	0.00067492	0.0016128	0.002433	-0.00082854	0.003096	0.000111474	0.00020584	0.0024164
345.641	0.0057758	0.0058802	0.002932	0.0049852	-0.00033784	-0.00154902	0.002628	-0.00090082	0.00093802	0.0002176	0.0021654	0.00195306
345.133	0.0044148	0.0052586	0.0024572	0.0041404	-0.00183576	-0.00136566	-0.00016944	-0.00064326	0.0023198	0.0003547	-0.00146802	0.0038816
344.625	0.0039888	0.00193764	0.0041326	0.0025414	0.003094	-0.002101	0.00146372	-0.00090652	0.00036132	0.00067062	-0.00150392	-0.00099572
344.117	0.0025052	0.0033584	0.0023276	0.003594	0.002103	0.00058522	0.00077886	-0.0028048	0.0006583	-0.00133152	-0.0010475	0.0009003
343.609	0.005198	0.002958	0.00307	0.0031726	-0.000104404	-0.0011469	0.00167212	0.00091794	-0.00084048	-0.0025846	0.00045626	0.002227
343.1	0.0063954	0.004039	0.004032	0.0013933	-9.2588e-05	-0.00161184	0.00034682	-0.0022508	0.0017672	-0.0002862	-0.00194038	-0.00039018
342.592	0.0031924	0.0048256	0.00160072	0.00175826	0.0022322	-0.002491	0.000183446	-0.00169796	-0.00080282	0.0020164	0.0023732	0.0008647
342.084	0.002548	0.0046148	0.0036942	0.00199188	0.0006847	-0.00178692	0.0015382	0.00119554	-0.00051466	-0.0019643	-0.0004129	0.00057574
341.576	0.00176832	0.0041532	0.0020646	0.00110076	0.00175758	-0.0017622	0.0017402	-0.00140228	-0.0002071	-0.00040848	-0.00097756	0.00064124
341.067	0.0030044	0.0026546	0.002135	0.0038824	0.00190344	-0.0032896	0.0022934	-0.00191706	0.0027768	0.00137948	0.00190102	0.00039754
340.559	0.00138856	-0.0005529	0.0017155	-0.000197532	0.0042982	-0.0024424	0.0037768	-0.00084158	0.0019348	0.00154276	-0.0004724	-0.00162864
340.05	0.0022366	0.00100354	0.0040564	0.00114608	0.00172134	0.0008444	0.00107248	-0.0035696	0.0022892	0.0006966	0.00076008	0.0061902
339.542	0.00188016	-0.00113232	0.0055884	0.0039944	0.00122612	-0.00025202	0.00164964	-0.00115192	0.00156422	-0.002332	-0.00023262	0.00135954
339.033	0.0021228	0.0042982	0.0023238	0.00090418	0.00103478	-3.9146e-05	0.0032432	-0.00021264	3.9506e-05	-0.00066986	0.00128236	0.0018839
338.525	0.0033264	0.00028122	0.005687	0.0030814	0.00151158	-0.00159514	0.0001543	-0.00034054	0.0043828	0.00150112	0.0034876	0.002611
338.016	-0.00144304	0.002144	0.0050216	0.00029042	-0.00082668	0.0034174	0.0040582	-0.00105568	0.0023982	0.0023808	-0.0066532	0.0064334
337.507	0.0040992	0.00063956	0.0057684	0.0042556	0.00042182	0.0037918	0.00135944	0.00018514	-0.0016264	-0.0052606	-0.00163194	0.0035792
336.999	0.00019119	-9.5816e-05	0.00029808	-0.0026688	-0.00182072	-0.0005641	0.0048806	0.0029082	0.00145248	0.0010428	-0.0047306	0.0012717
336.49	0.00063014	0.007518	0.0036078	0.00165996	0.00061126	-0.0025002	0.00057076	-0.00155944	0.0025864	0.0061512	-0.002778	0.0021876
335.981	0.0024534	0.0049942	0.0039482	-0.004685	0.0044266	0.0020654	0.0050762	0.0027216	-0.0029326	-0.0032102	-0.0021996	0.00451
335.472	0.0022694	0.0068862	0.0035262	0.0060672	-0.002066	-0.003142	0.004427	0.00167928	-0.0004694	9.5082e-06	-0.0081384	0.004987
334.963	0.0086882	-0.0002335	-0.0031496	-0.0055736	-0.00172106	0.0024286	0.0070324	-0.00064582	0.00588	0.00167792	-0.00022136	0.0039406
334.454	0.00111184	0.0069804	0.00049002	0.004665	0.004931	-0.00114674	-0.00053102	-0.0041874	-0.002277	-0.004311	0.0044688	0.00150812
333.945	0.0024792	-7.5184e-05	0.0053774	-0.0050054	0.0042796	-0.004291	-0.004938	0.00022652	0.00092282	-0.00013003	-0.00165422	0.0024132
333.436	0.004573	0.004252	0.0069438	-0.0072426	-0.0038076	0.00087362	0.0027156	-0.00097316	0.00092906	-0.0065438	-0.004905	-0.00026346
332.927	0.0054936	-0.0031886	0.0036276	-0.005058	-0.0031764	0.0051416	0.0093932	-0.0049084	0.0042544	0.0071136	-0.00126094	0.0029996
332.418	0.0030392	0.004323	0.0075084	-0.0028582	-0.00020346	0.0024772	-8.7928e-05	-0.00173628	-0.0053256	0.0062988	-0.00482	0.00036824
331.909	0.00137322	0.0008346	0.0092274	-0.0079806	-0.0022486	-0.00067938	0.002777	-0.0104534	0.0088618	0.0032126	-0.002642	0.00170792
331.4	0.0080216	0.0055296	0.012477	0.0043126	-0.00103012	0.00093044	0.0055544	0.0044046	0.003593	0.0057654	-0.0063756	-0.0039008
330.89	0.0033994	0.0047016	0.0106228	-0.0005708	0.0032794	0.0033704	0.0065912	-0.0074496	0.0058746	-0.00066122	-0.0047504	0.0122592
330.381	0.0022434	0.0092932	0.00186502	0.00084706	-0.00023408	0.0027252	0.0077574	-0.00184866	-0.0105994	0.0023072	-0.0054774	-0.00827
329.872	-0.0029394	-0.002556	-8.0316e-05	-0.00089904	-0.0030888	-0.0033984	-0.0065024	-0.0036494	0.0163804	-0.0047418	-0.000196168	0.0026206
329.362	0.0031506	0.00054806	0.000445	-0.0072658	-0.008488	-0.005779	0.0065696	0.0026532	0.0113838	0.0095726	-0.0085946	-0.0036566
328.853	0.0029368	0.0006578	-0.00054562	-0.0160642	0.0110816	-0.0038036	-0.00062096	-0.003871	-0.00111284	-0.010114	-0.00056006	-0.0028926
328.343	0.0112026	0.0106994	0.0164068	-0.002258	-0.0047806	0.0078076	0.018057	0.00040196	-0.0047668	-0.00132564	-0.0137248	0.0108658
327.834	0.02197	-0.00091838	0.0154746	-0.004117	-0.0035164	-0.00118746	-0.0036256	-0.0159418	-0.0026466	-0.0037722	0.00195494	0.0024214
327.324	0.0050534	-0.0045454	0.0151704	-0.0027746	-0.0031046	0.0077226	-0.0082098	-0.0056568	0.0138778	-0.0105232	-0.0043742	-8.6444e-05
326.815	0.0111568	0.0020978	0.02484	-0.0029058	-0.0047572	-0.0041436	-0.0056922	0.002484	0.0009073	-0.0065878	-0.02137	-0.0093866
326.305	-0.0016686	0.0162578	0.0137132	0.00064002	-0.00092232	0.0049486	0.0100842	0.0033402	0.02111	0.0162948	-0.0050602	0.0049368
325.795	-0.00035316	-0.0143068	0.0102416	-0.012337	0.0040496	-0.00182546	0.0012866	-0.0098444	0.0103724	-0.00095272	0.0007022	-0.0122628
325.286	0.0085134	-0.004251	0.02102	-0.012121	-0.0107214	0.0188778	0.0174456	0.0113734	-0.00188214	-0.0057868	-0.008458	0.005941
324.776	-0.0054026	0.0053856	-0.00181728	-0.0115266	0.006992	-0.00051996	0.0020556	-0.009325	-0.0035048	-0.024612	0.0033008	-0.003672
324.266	0.0073896	-0.0096604	0.023178	-0.0119262	-0.0117248	-0.006425	0.005198	0.0138068	0.0115044	-0.00153884	-0.0108996	0.0105228
323.756	0.0032748	0.021098	0.0183366	-0.0110434	-0.0081384	0.0102284	-0.006143	-0.0052364	0.0094264	-0.00055046	-0.020728	-0.0133966
323.246	0.0003319	-0.0112342	0.0063252	-0.020042	-0.00032238	0.0057172	0.00133854	0.0069684	0.0056686	-0.0065464	-0.0083376	0.023614
322.736	0.0068398	-0.0079356	0.0114162	0.0090428	0.0002098	-0.0028646	-0.0021772	-0.0056146	0.0078314	0.0066546	-0.00141504	0.02444
322.226	-0.013138	0.002737	0.0020786	-0.0113082	-0.0037336	-0.0108442	0.003862	0.002837	0.030324	-0.00061082	-0.0105424	0.0060498
321.716	-0.0015368	-0.0029886	0.020638	-0.0129562	0.0006994	-0.0078736	0.0171038	0.0091602	0.005761	-0.024874	-0.0021264	0.023374
321.206	0.00096824	0.0188464	0.0165326	-0.02212	-0.0127656	-0.031882	0.0046496	0.0120468	0.0190602	-0.0188436	-0.0068004	0.0179644
320.696	0.0129826	-0.0037942	0.015632	-0.0048354	0.0075492	0.020436	0.0037398	0.003878	0.02033	-0.0190242	-0.0070982	0.0117176
320.186	0.0189746	-0.00056388	0.0124708	-0.0015298	-0.0074194	-0.0045356	0.022542	0.005209	0.0155114	-0.0133842	-0.0051234	0.020552
319.676	-0.0075522	-0.0037172	0.022888	-0.0053976	0.0107738	0.022566	-0.009973	-0.0031846	0.03059	-0.006439	-0.0064922	-0.0142186
319.166	0.0061128	-0.0177592	0.012217	-0.026852	0.0075648	0.0140604	0.0127882	0.025558	-0.0027324	-0.0061282	0.0083622	0.0175956
318.655	0.00160346	-0.026208	-0.0041414	-0.0064492	-0.023074	-0.008089	0.02352	0.02747	0.0109164	-0.020982	-0.0066044	0.02986
318.145	-0.0033536	-0.0075146	0.028158	0.00139298	-0.0112756	-0.017086	0.0152416	-0.005015	0.033524	-0.02862	-0.00197912	-0.0092516
317.635	0.0146942	0.00100082	0.0077076	-0.0091698	0.0190316	0.014561	0.007835	0.003939	0.014924	-0.0021274	-0.00119408	0.0179772
317.124	0.0044926	0.027308	0.005775	-0.0109756	-0.0077284	0.0195906	0.0196406	0.0083996	-0.0033582	-0.0169554	0.02595	-0.00174676
316.614	-0.00064264	-0.0050258	-0.0145914	-0.02573	0.0131688	-0.021884	0.0145042	-0.0181462	-0.00132352	0.026614	0.0055546	0.021636
316.103	0.0186308	-0.0029468	0.0121798	-0.0156328	0.0185136	0.0049494	0.0067066	0.0026008	0.0157332	-0.00148398	0.029546	0.021736
315.593	0.030192	0.019767	0.044998	-0.024928	0.0163866	-0.0197646	0.021232	0.0072026	0.0183122	-0.025026	-0.024432	0.0047572
315.082	0.02625	-0.0112894	0.0081864	-0.0120562	-0.00140118	0.029024	-0.00067192	0.0102078	-0.01429	0.0133708	0.0065602	0.030502
314.571	0.0111846	-0.0053058	0.0194508	-0.0164874	-0.0166366	-0.00060942	-0.0054738	0.011908	-0.00085338	0.00092546	-0.0121882	0.03068
314.061	0.00097174	0.0069988	-0.00164664	-0.042684	0.00043288	-0.020386	0.0076148	-0.011003	0.029124	-0.027988	0.0046756	0.016509
313.55	0.0121714	-0.040564	0.032548	0.020212	0.020206	0.026734	0.00070854	-0.0026846	0.0148908	0.007789	-0.00039454	0.00135824
313.039	-0.0150274	0.0154982	0.02332	0.0023626	0.00158152	-0.02978	-0.00681	-0.027988	0.026274	0.0016575	0.0197702	0.041144
312.528	0.02715	0.00062812	0.0029518	-0.039652	0.0031728	0.00074936	0.017335	-0.024678	0.0164866	-0.0145122	0.0071368	0.0069578
312.018	0.024542	0.023726	0.026606	-0.0029052	0.045072	0.012709	0.005374	-0.018689	0.031468	0.0163078	0.0140622	0.0062084
311.507	0.0124572	0.03842	-0.025922	-0.023316	0.0130308	-0.00119222	0.033194	-0.0111424	0.025372	-0.0404	-0.026786	0.037664
310.996	-0.00167762	-0.0073222	0.025576	-0.025294	0.0136318	0.0164272	-0.0146154	-0.006377	-0.0168248	-0.0134468	-0.0186772	0.0111012
310.485	0.02524	0.0061506	0.021654	-0.020852	0.031492	0.0162018	0.031532	0.024814	0.009717	-0.020872	0.0055854	0.035864
309.974	-0.027402	0.021168	0.0032062	-0.011946	-0.0056608	0.024964	-0.0066968	-0.036826	0.0188298	-0.022412	-0.016923	0.045742
309.463	0.0032414	0.0194348	0.016781	-0.0105654	0.03537	0.034418	0.0041272	0.00055286	0.0150258	-0.037124	0.0060562	0.025686
308.952	0.021554	-0.0126702	-0.00031186	-0.0179034	0.029714	0.0074314	0.033938	0.023644	0.0178418	0.0040948	-0.049116	0.023908
308.44	0.0151198	0.0165832	-0.0157524	-0.007214	0.031624	0.03845	0.012768	-0.020638	0.024014	-0.026148	0.0178376	0.044412
307.929	-0.0115172	-0.0125218	0.0030468	-0.044866	0.023764	-0.019533	0.035968	-0.018284	0.023276	-0.0137908	-0.021884	0.020802
307.418	0.035602	-0.0051708	0.0036658	-0.0192752	0.0104538	-0.0150778	0.0195846	-0.020526	0.00021864	0.0055508	-0.0355	0.051116
306.907	-0.020216	0.028184	0.007895	-0.0173042	-0.0010532	0.039794	0.037852	0.041838	0.0487	-0.0197346	-0.0087106	0.02351
306.395	0.0117984	0.0174364	0.037058	-0.035832	0.0032034	0.0105466	0.017971	0.0067636	-0.012655	-0.020782	-0.038332	0.0104374
305.884	0.0121714	0.0104908	-0.0160882	0.0115086	0.033764	-0.00153068	0.02752	0.0158584	0.03114	0.003138	-0.0150906	0.0174116
305.372	0.0142336	-0.0063506	0.016396	-0.054134	0.057506	0.0109082	0.03907	-0.02208	0.04453	0.0041868	-0.002893	0.052926
304.861	-0.030812	0.0149616	0.022874	0.0131838	0.061482	-0.03386	0.022454	-0.0028048	-0.0190102	0.0083824	-0.033082	0.063986
304.35	0.0104554	0.0158516	0.028012	-0.056928	0.00946	0.0117884	0.021962	0.0054004	0.00054646	0.046858	-0.0074068	0.0073564
303.838	0.0082434	-0.037214	0.013276	-0.036418	0.046994	0.026394	0.03056	-0.0141516	0.030192	0.035296	0.0184608	0.04411
303.326	0.0183746	-0.0044624	-0.0024856	-0.0095006	0.037316	-0.021908	0.0041576	0.019101	0.004399	0.017172	-0.00132604	0.032282
302.815	-0.0057086	0.0064818	-0.0035432	-0.046268	0.0124214	0.0196542	0.02768	-0.0024952	-0.024062	-0.0178464	-0.0168056	0.027792
302.303	0.021662	0.04141	0.0194112	-0.04912	0.0198	-0.0040482	-0.023236	-0.0152954	-0.0067408	-0.0090432	0.0110944	0.037728
301.791	0.0041534	-0.023312	0.0035842	-0.00152404	0.0058974	-0.0067532	0.0020418	-0.0010337	0.05312	0.040706	0.0115312	0.023432
301.28	-0.0059218	0.020566	0.0020834	0.00346	0.04309	0.00074446	-0.0051848	-0.0117366	-0.029804	0.056914	-0.031244	0.023332
300.768	-0.050286	-0.0126866	0.0164676	-0.024178	0.018769	-0.00139802	0.0035986	0.0076372	0.028756	0.0091586	-0.0122554	-0.022532
300.256	-0.0164974	0.028464	0.043934	-0.0098996	0.035068	-0.0031562	0.0032608	-0.036134	-0.0039962	0.0016458	-0.041834	0.0178262
299.744	-0.015528	0.031034	0.036122	-0.065988	-0.0119884	-0.025322	-0.02002	0.037362	0.035226	-0.0196896	0.022658	0.0394
299.232	0.02979	-0.029892	0.002403	-0.05157	0.0083762	0.025044	-0.0193874	-0.0054448	-0.0086366	0.021196	0.029808	-0.0188808
298.72	-0.025192	-0.0095514	-0.0099554	-0.041008	0.0054878	0.02362	0.030834	0.055642	0.035196	-0.022664	-0.044884	0.038064
298.208	-0.0056342	-0.0113564	0.00106696	-0.00074544	-0.0042678	0.0063636	0.03668	-0.0035328	-0.0025748	-0.0197034	0.0047682	0.064582
297.696	0.055678	-0.035932	-0.025066	-0.00086876	0.03868	-0.026332	0.077876	-0.016268	0.0142658	0.029184	-0.0134932	0.011225
297.184	-0.027058	0.02504	0.00109254	-0.014238	0.0100178	0.031546	0.049432	-0.026134	0.008085	-0.06137	-0.022798	0.037818
296.672	0.0077566	0.05255	0.029216	-0.021502	0.063166	-0.023598	-0.0161646	0.045928	-0.0075546	-0.030078	-0.0054072	0.04954
296.159	-0.016344	0.020068	0.033904	-0.036598	-0.024912	0.023732	0.040976	-0.032392	-0.055116	-0.00071342	-0.0147234	0.06497
295.647	-0.0165298	-0.0051276	0.034388	-0.0189846	0.0178578	-0.00075806	-0.0159516	-0.0043298	-0.0114996	0.0116002	-0.064756	0.080162
295.135	0.018995	0.040268	0.021536	0.00153344	0.00114284	-0.027906	0.0190554	0.031916	0.053708	0.0011582	-0.092494	0.08203
294.623	0.043048	0.041762	0.0129172	-0.029476	-0.0146462	0.032958	0.039584	-0.042024	0.025836	-0.037948	-0.083544	0.155822
294.11	-0.0058506	0.0119272	0.0026424	-0.0141008	0.016935	0.039828	0.038108	0.00176818	0.063204	0.025398	-0.0123972	0.023166
293.598	-0.03091	-0.03175	0.0069612	-0.039264	-0.039268	0.00086796	0.046424	-0.0178078	0.034486	-0.038194	0.002568	0.03014
293.085	0.030314	-0.0179764	0.036908	-0.0150356	-0.03048	0.059224	-0.0188318	-0.0114168	0.0184266	0.021624	-0.025068	0.079104
292.573	-0.04234	0.0127538	0.023452	-0.012817	0.0140136	-0.0197384	0.032546	-0.0117868	-0.0068856	-0.0385	0.039714	0.075054
292.06	0.017182	0.036982	0.0050012	-0.035354	0.016702	-0.020814	0.03385	0.0192408	0.04642	-0.046532	-0.103116	-0.055624
291.548	-0.039318	-0.04131	0.047166	-0.033512	0.047712	0.0109012	-0.047468	-0.0132848	-0.0157248	-0.02773	-0.05317	0.115104
291.035	0.083558	-0.069244	0.030376	-0.045026	0.0087418	0.098092	0.036884	-0.15471	0.0121102	0.024356	-0.0002392	0.131478
290.522	0.022938	-0.005526	0.0122064	0.0148434	0.00691	0.0101386	0.066792	0.031384	-0.0078436	0.068284	-0.043184	0.089498
290.01	0.052078	0.051272	0.041718	-0.0130752	0.000199418	0.035132	-0.02372	-0.108538	0.0086278	0.02066	0.108602	0.020118
289.497	-0.09528	-0.0073624	-0.0080886	-0.02569	-0.03802	0.074322	0.037924	-0.030838	0.11279	0.03812	-0.076836	0.05942
288.984	-0.052428	0.003121	0.041504	-0.06247	0.036082	0.0095982	0.070192	0.035888	0.033218	-0.0214	0.025308	0.054404
288.471	-0.028826	-0.02688	0.047636	-0.029794	-0.0123038	0.035684	0.0077212	0.041876	0.081032	-0.04902	-0.144626	0.000102524
287.958	-0.0028872	-0.077562	0.064464	-0.061772	-0.007261	0.0117654	0.0121916	-0.023946	0.030128	0.080954	0.050478	0.26224
287.445	0.05448	-0.108178	0.04499	-0.067616	-0.045094	0.032172	0.0190128	0.022804	0.02322	0.05615	-0.161402	0.115006
286.932	-0.02715	-0.0088674	0.0121288	-0.0067154	-0.069404	-0.0120798	0.0166072	0.00055834	0.023288	-0.089612	-0.066168	0.07127
286.419	-0.044036	0.02188	0.030254	-0.044586	-0.042032	-0.03704	0.0120104	-0.083734	0.0116726	0.06135	-0.059672	0.098828
285.906	0.090436	-0.093428	0.046886	-0.041696	-0.0138926	0.070912	0.040752	-0.0006254	-0.0038716	-0.11964	0.0060118	0.20436
285.393	-0.23164	-0.072506	-0.021562	-0.065228	0.024574	0.136146	-0.025798	0.048156	-0.042768	0.0098562	-0.037514	0.0026416
284.88	-0.168114	-0.103206	0.0197262	-0.047252	-0.036856	0.047144	0.025054	-0.079876	0.019575	0.028332	0.05149	0.103648
284.367	-0.131628	0.023482	0.06774	-0.044782	-0.022976	0.044756	-0.031418	-0.033274	0.0746	0.0103112	0.0199348	-0.025576
283.854	-0.197426	-0.106086	0.023806	-0.04884	-0.03041	-0.0136182	0.03617	0.085292	-0.040528	0.146136	-0.0109636	-0.07436
283.34	0.176602	-0.028026	0.0042358	-0.029454	0.049566	-0.02436	-0.03365	-0.0106884	0.0149216	0.029034	0.101388	0.103054
282.827	-0.035414	0.040142	0.024482	0.024214	-0.034174	0.10357	0.084368	-0.090982	0.132276	0.031316	0.094078	0.07226
282.314	-0.06498	0.67086	0.13294	-0.031916	0.032364	-0.00866	-0.0118944	-0.136884	-0.0132916	0.13683	-0.23332	-0.061764
281.8	0.036902	-0.177468	0.0050848	-0.076656	-0.03391	0.028216	0.0140658	-0.049034	0.083168	-0.134642	0.174858	-0.21914
281.287	0.17182	0.162068	0.082352	0.024592	-0.06794	0.089574	0.020562	0.016176	-0.04043	0.079638	-0.134494	0.11624
280.773	-0.026576	-0.36088	0.051152	0.0094766	-0.059434	0.074448	-0.134174	0.0175662	0.080144	-0.035266	-0.057944	0.22686
280.26	0.38284	0.0089498	0.03614	-0.095878	-0.046112	-0.029376	-0.0021938	-0.02144	0.0082832	-0.065844	-0.27772	-0.023614
279.746	-0.21792	0.0124732	0.26036	-0.047932	0.23656	0.00101894	-0.2621	-0.063184	0.118586	-0.167034	-0.063728	-0.08618
279.232	0.080366	0.0127422	0.0175862	-0.108836	-0.09416	0.07947	-0.0409	-0.022904	0.149114	0.145554	-0.2465	0.185292
278.719	-0.029768	0.0147586	0.075618	-0.104378	-0.27842	0.037836	-0.0150522	-0.0139514	0.2975	-0.171374	0.131824	-0.10926
278.205	0.175538	-0.070368	-0.177542	0.054756	0.12412	-0.055104	0.085034	0.059316	-0.0058052	0.034738	-0.149066	-0.139344
277.691	0.076928	0.44694	0.162248	-0.25382	0.106398	-0.046106	0.03486	-0.12596	-0.26262	-0.119036	-0.028128	0.033736
277.178	0.180832	0.166258	0.29288	-0.27438	-0.25902	0.057296	0.075698	0.021392	0.00122394	-0.060054	-0.123558	-0.033546
276.664	0.191878	-0.4152	-0.037014	0.121852	-0.14442	-0.130314	0.161846	-0.087398	-0.03319	-0.051938	0.27548	-0.029118
276.15	-0.25068	0.134512	0.026702	-0.3381	-0.114812	0.090774	-0.026328	-0.021722	0.129092	0.055132	-0.23734	0.04076
275.636	-0.047318	0.098258	-0.110426	-0.161838	-0.072256	-0.088108	0.026696	0.26286	-0.053068	-0.17003	-0.127122	-0.073638
275.122	-0.28998	0.23974	-0.074786	-0.04153	0.2219	0.23436	-0.048842	0.021146	0.61578	0.096722	-0.20972	0.20414
274.608	-0.41368	0.054798	-0.02907	-0.3298	-0.24374	-0.0080384	-0.074656	-0.22106	-0.1581	0.18363	-0.024324	-0.134912
274.094	-0.0028536	0.117264	-0.0099464	-0.083892	-0.048888	0.039866	-0.106482	-0.030534	0.25138	-0.166088	-0.25324	-0.102316
273.58	0.105196	-0.39174	0.112928	-0.0141876	-0.042174	0.13337	0.0076678	0.0163688	-0.154146	-0.116702	-0.50834	0.043142
273.066	-0.38854	0.082274	0.20078	0.070192	-0.28754	-0.175114	0.177134	0.15008	-0.56102	-0.23024	0.174626	0.24424
272.551	0.27818	-0.2302	0.022578	-0.59412	0.099712	0.13677	-0.037884	-0.07613	-0.31726	0.26704	-0.16685	-0.057458
272.037	-0.27274	0.19231	0.48994	-0.63062	0.64932	-0.45788	0.32364	-0.5805	-0.03016	-0.26076	-0.75808	0.56748
271.523	0.025018	0.66904	0.154032	-0.31798	-0.118628	0.191756	0.52612	0.138678	0.166394	-0.059146	-0.037662	0.069566
271.008	0.48156	0.3046	0.12904	0.0154824	-0.11963	-0.104588	0.80564	0.8035	0.30074	0.0114812	-0.186444	0.126492
270.494	0.082584	0.45798	-0.120108	-0.22714	0.195206	-0.2011	0.62918	0.03571	-0.27072	0.38572	-0.39322	0.285
269.98	-0.189116	0.23448	-0.135038	-0.56606	0.31302	-0.29278	0.32136	0.114994	-0.33292	-0.48378	-0.21652	0.158896
269.465	0.63518	0.54578	-0.20264	0.080984	-0.13038	-0.57174	0.051364	-0.481	-0.144278	-0.38808	0.29932	0.060688
268.951	-0.155934	0.31216	0.5679	-0.39306	0.166918	0.56316	0.076634	0.096492	-0.11311	0.13662	-0.30132	0.26274
268.436	-0.00072584	0.168796	0.133938	0.3214	0.08599	0.21946	-0.130124	-0.30108	-0.104678	-0.7636	0.004802	0.3902
267.922	-0.47256	-0.49446	0.099358	0.20626	0.37278	0.41582	0.452	-0.23022	0.197042	0.29056	-0.0121558	0.56752
267.407	-0.26622	-0.08911	0.24184	0.28712	0.226	0.095586	-0.099456	-0.28076	0.052042	0.089334	-0.94188	0.44996
266.892	-0.28844	-0.042714	-0.43114	0.02653	-0.053944	0.2817	-0.00059288	-0.51162	0.37562	0.188276	-0.099106	-0.048338
266.378	0.03812	-0.093024	-0.2619	0.25432	0.10419	-0.55486	0.42484	-0.46354	0.109338	-0.099978	-0.33746	0.29776
265.863	-0.43756	0.115284	-0.198302	-0.054282	0.6536	-0.13773	0.25596	0.33696	-0.4777	0.22444	0.116072	0.27126
[truncated: 1,076 more rows]

## Sheet: Figure 3e
This sheet contains source data for analysis of Figure 3e Triad (Ferrocene-ZnP-Heme B, above) and Tetrad (Fe-Tyr-ZnP-Heme B, below)
Wavelength (nm)	Triad_Fc-ZnP-Heme_1us	Triad_Fc-ZnP-Heme_3us	Triad_Fc-ZnP-Heme_10us	Triad_Fc-ZnP-Heme_30us	Triad_Fc-ZnP-Heme_100us	Triad_Fc-ZnP-Heme_300us	Triad_Fc-ZnP-Heme_1ms	Triad_Fc-ZnP-Heme_3ms	Triad_Fc-ZnP-Heme_10ms	Triad_Fc-ZnP-Heme_30ms	Triad_Fc-ZnP-Heme_100ms	Triad_Fc-ZnP-Heme_300ms	Triad_Fc-ZnP-Heme_600ms
649.967	7.70533e-05	-2.72833e-05	-4.35983e-05	-8.08125e-05	-0.000103545	4.18423e-05	8.08127e-07	-5.17627e-05	-0.000123387	-0.000113294	-1.46005e-05	-9.76407e-05	4.02125e-05
649.493	1.40283e-05	-6.1425e-05	5.491e-05	-0.000119388	-8.89783e-05	1.2769e-05	-7.43437e-06	5.7915e-06	1.29417e-05	-5.1651e-05	4.54862e-05	-0.000116074	-7.19956e-05
649.019	2.07867e-05	-2.785e-05	6.29683e-05	-3.55542e-05	4.96333e-06	7.21515e-05	8.91265e-05	-2.17602e-05	0.000100254	5.95449e-05	3.32228e-05	-5.71324e-05	8.41986e-05
648.544	-7.7505e-05	-0.000109567	-3.16983e-05	0.000107254	-1.43617e-05	0.000175682	3.35765e-05	6.73317e-06	2.14858e-05	9.47699e-05	-6.1853e-05	-7.16574e-05	-6.07289e-05
648.069	0.000157637	3.8325e-05	-2.37233e-05	0.000144987	3.39883e-05	-5.10683e-06	-2.48777e-05	-6.35977e-05	7.5435e-05	-3.5219e-05	3.5507e-05	2.70401e-05	-0.000220846
647.595	8.53667e-06	-6.75333e-05	-2.97817e-05	0.000151537	4.02167e-06	4.42673e-05	0.000101651	8.32483e-06	9.12042e-05	-3.87535e-05	6.60387e-05	1.40844e-06	3.3996e-05
647.12	-6.388e-05	1.8475e-05	-3.014e-05	4.60625e-05	7.91467e-05	-1.4686e-05	5.33265e-05	4.93748e-05	0.000124996	1.52207e-05	-6.6228e-05	6.38238e-05	6.04344e-05
646.645	-9.4455e-05	0.000150575	-1.72333e-06	0.000130404	5.17633e-05	2.29732e-05	8.40181e-05	3.07915e-05	8.27083e-06	1.29949e-05	-7.73947e-05	-3.01241e-05	5.96523e-06
646.17	1.82117e-05	-4.45e-06	-3.979e-05	7.46542e-05	-4.42833e-06	2.99473e-05	-5.7598e-05	7.41998e-05	-4.61825e-05	-6.02846e-06	-1.44563e-05	1.71243e-05	-8.76873e-05
645.695	8.02e-06	-1.23333e-06	-3.754e-05	-9.20375e-05	4.74717e-05	-8.59518e-05	-4.66935e-05	-5.40468e-05	2.068e-05	-2.70195e-05	-4.91613e-05	1.61434e-05	-6.81539e-05
645.22	-6.15133e-05	3.16083e-05	-2.70817e-05	-8.96792e-05	-2.59367e-05	-7.16435e-05	-5.47658e-05	6.80998e-05	7.31867e-05	6.11532e-05	7.16353e-05	-7.88657e-05	-3.94931e-05
644.745	-2.92633e-05	-1.2875e-05	1.14767e-05	1.60458e-05	6.66967e-05	-0.000104027	5.24765e-05	-6.3726e-05	-2.9235e-05	-8.14551e-05	-2.14197e-05	-3.17241e-05	-1.43906e-05
644.27	-2.55e-07	3.00583e-05	7.33767e-05	2.10042e-05	2.255e-06	4.43233e-06	-7.79269e-05	5.89748e-05	1.36108e-05	3.04404e-06	7.22045e-05	0.000107593	7.41861e-05
643.795	-3.90883e-05	-7.345e-05	-6.16733e-05	6.79375e-05	-5.6845e-05	-4.22935e-05	-2.5586e-05	6.9665e-06	-3.154e-05	-7.6511e-05	-9.00217e-06	8.18043e-05	7.3019e-06
643.32	5.2895e-05	-4.925e-05	3.34517e-05	-0.000115121	-0.000144587	2.61282e-05	2.08406e-05	-2.82577e-05	1.93483e-05	-6.01901e-05	-5.8878e-05	9.85768e-05	3.56172e-05
642.844	-1.00467e-05	2.32333e-05	6.6585e-05	-0.000158304	5.12967e-05	2.35623e-05	-0.000140557	-4.1076e-05	-0.000129287	0.000129895	5.35928e-05	-3.90407e-05	-2.42448e-05
642.369	2.3395e-05	9.9325e-05	-4.10667e-06	5.66542e-05	-3.502e-05	-9.55185e-05	-8.20035e-05	1.67498e-05	-9.94125e-05	0.000128412	4.34028e-05	1.12301e-05	7.58527e-05
641.894	-4.85717e-05	2.00917e-05	4.15017e-05	-1.34375e-05	-5.07e-06	-0.000112077	8.75229e-06	-3.0896e-05	-0.000104746	1.03749e-05	-4.34197e-05	1.96759e-05	4.18031e-05
641.418	-2.3555e-05	-6.34333e-05	-3.04483e-05	-2.00958e-05	4.803e-05	-2.461e-06	2.23979e-06	2.37832e-05	-2.78975e-05	-1.36801e-05	3.80595e-05	-3.71489e-06	4.92294e-05
640.942	6.757e-05	8.66583e-05	1.7035e-05	-9.21125e-05	8.91383e-05	8.00098e-05	7.06265e-05	5.33317e-06	3.0275e-05	-1.16068e-05	-4.27363e-05	8.15543e-05	7.87427e-05
640.467	-1.53717e-05	-5.59167e-05	3.331e-05	-9.5625e-06	3.923e-05	0.000107132	3.02765e-05	-2.11017e-06	6.8725e-06	-5.97635e-05	-8.61447e-05	0.000107563	7.69477e-05
639.991	2.152e-05	-0.000102825	-0.000128473	8.39583e-06	-2.93117e-05	6.12852e-05	3.78848e-05	-9.40418e-05	6.38542e-05	-4.93793e-05	-1.04472e-05	5.47306e-05	-0.000110546
639.515	0.000108137	0.000127658	-0.000101182	-0.000100979	-2.04033e-05	0.000161198	7.29348e-05	-3.4396e-05	-1.48875e-05	-5.10876e-05	-9.37383e-06	-2.29466e-05	-0.000108412
639.039	9.66367e-05	5.8075e-05	-6.3265e-05	1.24292e-05	-3.91783e-05	7.51365e-05	0.000101876	-6.4676e-05	8.40875e-05	2.4394e-05	8.58312e-05	6.19914e-05	6.22311e-05
638.564	5.50617e-05	4.68167e-05	4.0785e-05	9.94042e-05	-5.11667e-07	-7.43352e-05	1.3269e-05	-6.3086e-05	8.39792e-05	-8.63118e-05	-8.6953e-05	2.31834e-05	7.23986e-05
638.088	-4.55133e-05	-0.000119158	0.000106402	0.000125912	5.76883e-05	-1.99193e-05	1.2424e-05	-0.000106136	8.89375e-05	-8.82668e-05	7.88737e-05	1.00784e-05	9.87069e-05
637.612	-6.02217e-05	-2.88833e-05	-7.23733e-05	4.14125e-05	-9.13867e-05	-3.80518e-05	-4.00369e-05	-4.89102e-05	0.000106579	1.92999e-05	5.46366e-05	1.60884e-05	-4.88123e-05
637.135	3.72e-06	0.000102658	6.47767e-05	-5.25417e-06	-2.51617e-05	-2.44518e-05	-8.2161e-05	1.59665e-05	6.47825e-05	-5.65876e-05	0.000110894	-5.78907e-05	-1.94198e-05
636.659	-5.3805e-05	-9.05333e-05	4.13433e-05	7.37083e-06	-9.42117e-05	0.000127749	-1.96652e-05	-4.78602e-05	0.000126804	-4.3496e-05	-1.47188e-05	-1.42699e-05	1.58644e-05
636.183	-4.89383e-05	-7.37833e-05	0.000104568	3.93625e-05	-8.0745e-05	6.11557e-05	-6.6696e-05	-4.5926e-05	1.13858e-05	-5.14626e-05	3.36712e-05	-3.15657e-05	0.000148046
635.707	-3.15217e-05	3.94917e-05	0.000167318	5.37208e-05	-5.20283e-05	3.18607e-05	2.14896e-06	-3.8786e-05	-6.59017e-05	5.03724e-05	7.65628e-05	-0.000106507	2.26627e-05
635.23	1.73283e-05	1.05833e-06	0.000133068	5.51542e-05	7.213e-05	3.37015e-05	9.64015e-05	-4.40843e-05	4.55558e-05	0.00021477	-4.93363e-05	-8.53739e-06	6.89219e-05
634.754	-1.633e-05	1.37167e-05	-8.05567e-05	-8.27083e-06	-5.807e-05	-1.60402e-05	4.12848e-05	4.9915e-06	9.62917e-06	3.44874e-05	1.53037e-05	7.61178e-06	-1.70506e-05
634.277	-1.503e-05	-3.87583e-05	-9.615e-06	-9.2625e-06	-4.127e-05	-4.05268e-05	-2.94469e-05	-0.000124918	1.11125e-05	-2.83884e-05	3.02778e-05	-3.80574e-05	-0.000113846
633.801	-8.30717e-05	0.000138575	2.21517e-05	-4.30792e-05	-4.10117e-05	3.54398e-05	1.50948e-05	-0.000126743	7.29475e-05	-9.67051e-05	5.54529e-05	-0.000110524	-7.43289e-05
633.324	-8.0955e-05	9.77417e-05	-2.584e-05	6.97875e-05	-0.000105378	1.4724e-05	-9.44594e-05	-3.28102e-05	9.11208e-05	-0.000122372	-2.82447e-05	2.24718e-05	-3.72531e-05
632.847	4.36617e-05	3.75417e-05	-0.000145907	5.76708e-05	-0.000214192	-9.26768e-05	-0.000141907	8.60817e-06	0.000168129	3.44654e-06	-3.71363e-05	-9.59156e-06	-7.64289e-05
632.371	-0.000150322	4.8575e-05	-8.21817e-05	-7.7125e-06	-0.000107245	-1.11385e-05	-8.05169e-05	1.16165e-05	-1.56733e-05	2.58865e-05	9.86303e-05	4.57351e-05	2.87393e-05
631.894	-6.31133e-05	-8.76167e-05	-0.00013339	7.15417e-06	-8.78783e-05	0.000144561	-0.000153182	3.58915e-05	5.3615e-05	-6.49685e-05	7.56195e-05	3.84418e-05	-0.000116946
631.417	-7.233e-05	-5.31917e-05	-4.11317e-05	-0.000192813	-6.2445e-05	3.55373e-05	-3.95102e-05	2.61248e-05	0.000110596	-6.18285e-05	0.000127827	9.20118e-05	-0.000102287
630.94	-3.94383e-05	1.1625e-05	2.976e-05	-5.64458e-05	-0.000105553	-5.53352e-05	7.61181e-05	2.60082e-05	3.9685e-05	-3.4232e-05	4.73187e-05	6.68442e-07	-8.23873e-05
630.463	1.87533e-05	1.09917e-05	-6.3165e-05	-4.9375e-06	-4.557e-05	-3.57352e-05	1.03681e-05	3.68082e-05	-3.329e-06	-3.42335e-05	8.97612e-05	-3.06157e-05	-4.41973e-05
629.986	3.74617e-05	6.6825e-05	-0.000121315	7.19292e-05	-8.0145e-05	1.85983e-06	-0.000104428	-8.89266e-05	0.000115046	-0.000169455	4.56228e-05	5.48816e-05	-8.19789e-05
629.509	-8.94667e-06	4.31583e-05	-0.000152673	-9.34458e-05	0.000113088	3.97315e-05	8.08681e-05	-4.75577e-05	-1.489e-05	-8.7441e-05	-3.36947e-05	6.06568e-05	-6.23477e-06
629.032	5.33533e-05	-8.41667e-06	-8.91733e-05	-4.3125e-06	-2.19533e-05	-6.44767e-06	1.67023e-05	-6.4956e-05	-3.51567e-05	7.5282e-06	1.98845e-05	-4.76241e-05	-1.42289e-05
628.554	7.96367e-05	-1.75917e-05	-5.6515e-05	5.84208e-05	3.2855e-05	7.15298e-05	1.4374e-05	-0.000132677	5.47583e-05	1.14715e-05	9.94437e-05	8.85426e-05	-0.000124212
628.077	2.68867e-05	-4.65417e-05	3.75017e-05	-0.000116629	-2.1245e-05	7.24707e-05	-2.09727e-05	-7.43593e-05	0.000109596	-1.76443e-05	0.000124454	2.33734e-05	-0.000142354
627.599	7.36367e-05	-2.4e-06	-4.20317e-05	-3.00792e-05	-6.35117e-05	7.97532e-05	4.21431e-05	1.93498e-05	9.52958e-05	-6.77518e-05	-5.85467e-06	3.65818e-05	-0.000105329
627.122	-3.1155e-05	-5.13417e-05	-2.0715e-05	4.52208e-05	-3.1645e-05	0.000117606	4.36931e-05	-4.1306e-05	3.93217e-05	-0.000110442	-4.50947e-05	-9.72739e-06	-3.70689e-05
626.644	-3.22133e-05	-9.88583e-05	-4.519e-05	3.30792e-05	-8.09367e-05	-0.000103227	-8.37869e-05	-8.53999e-05	8.30292e-05	7.21237e-06	2.56478e-05	-3.08407e-05	-2.71998e-05
626.167	-0.000110372	-0.000116375	-9.56667e-07	-5.21958e-05	-7.842e-05	8.9915e-06	7.45896e-06	-3.34393e-05	3.45325e-05	1.62274e-05	8.52003e-05	3.99743e-05	5.54936e-05
625.689	-0.00018003	-0.000155008	5.35767e-05	-8.50625e-05	4.9055e-05	9.3619e-05	7.43598e-05	8.20748e-05	-5.81547e-06	-8.69068e-05	7.7107e-05	0.000108947	8.85856e-06
625.211	-0.000154755	-0.000103975	-8.6615e-05	-6.86542e-05	2.68467e-05	-3.63102e-05	-9.14687e-06	-1.6835e-06	-9.28792e-06	-5.98085e-05	0.000107541	2.00176e-05	4.84397e-07
624.734	-0.000163447	2.84e-05	-7.9715e-05	-4.64583e-06	-2.4195e-05	-1.3751e-05	-4.36294e-05	-8.49941e-05	1.60125e-05	9.88032e-05	9.79712e-05	-4.73741e-05	-5.62706e-05
624.256	-0.000152072	-3.10167e-05	-9.44817e-05	3.13958e-05	-0.000171337	6.0815e-06	3.67313e-06	-5.88485e-05	-1.21728e-05	2.0719e-05	9.0157e-05	-0.000100507	-5.81373e-05
623.778	-8.058e-05	-0.000107417	-1.08167e-06	2.58542e-05	-8.31367e-05	3.68848e-05	-3.69477e-05	3.15498e-05	2.67983e-05	-1.65468e-05	5.47212e-05	-0.000104049	5.15606e-06
623.3	-9.88133e-05	-9.9875e-05	-4.50233e-05	-6.01625e-05	-0.000118028	7.01639e-05	2.08681e-05	-1.7331e-05	1.54308e-05	-0.000102165	-1.81105e-05	1.17143e-05	-4.38227e-06
622.822	-0.000103072	-6.12667e-05	5.73267e-05	-5.59375e-05	-0.000166878	-1.02752e-05	-4.12269e-05	-8.38577e-05	-4.16942e-05	-5.91726e-05	-5.69697e-05	5.68133e-05	3.86317e-05
622.344	-7.27467e-05	-7.695e-05	-0.000106315	2.66375e-05	-6.12033e-05	3.47807e-05	4.88765e-05	-7.36402e-05	-4.0245e-05	-9.29418e-05	3.77887e-05	-0.000113157	-7.19873e-05
621.865	-0.000124297	-7.53417e-05	-0.000115232	8.15417e-06	-8.75533e-05	-0.00014011	2.80098e-05	-7.16833e-07	4.149e-05	-6.57251e-05	2.18595e-05	-5.41324e-05	-6.96456e-05
621.387	-0.000108047	-5.8525e-05	-3.7115e-05	3.69875e-05	-0.000148262	-0.000103802	-6.6251e-05	-4.47002e-05	-2.86683e-05	-2.84554e-05	-2.45697e-05	-9.27073e-06	-7.80956e-05
620.909	-0.000114563	-3.42417e-05	-8.44817e-05	-0.000163938	-0.000175645	-2.851e-06	8.59931e-05	4.80832e-05	2.7305e-05	3.62874e-05	-2.65363e-05	-7.61907e-05	-8.48144e-06
620.43	-0.000118897	9.61667e-06	-0.000199723	-2.83542e-05	-0.000156345	-2.80352e-05	-0.000122687	-7.12068e-05	0.000102663	5.06154e-06	-1.61905e-05	-1.35732e-05	-4.93539e-05
619.952	-8.38383e-05	-4.3225e-05	-0.000198257	-5.65792e-05	-7.8695e-05	-1.33868e-05	-7.93019e-05	-2.60418e-05	2.45858e-05	-8.23293e-05	8.61283e-06	-2.90741e-05	3.07187e-05
619.473	-8.273e-05	-0.00010825	-0.000115582	-6.25958e-05	-4.24533e-05	2.1864e-05	-5.06436e-05	-9.37077e-05	7.02683e-05	-0.000114747	6.00494e-05	-0.000111941	-4.35998e-05
618.995	-0.000136605	-0.000132308	-0.000137573	-0.000118529	-5.26283e-05	-2.83518e-05	-6.82044e-05	7.18332e-05	2.584e-05	-8.8826e-05	9.6195e-06	-0.000210107	-8.63873e-05
618.516	-0.000217222	-0.000176075	-4.369e-05	-6.78625e-05	2.20717e-05	9.36983e-06	-8.78604e-06	5.35817e-06	4.43908e-05	-6.4536e-05	-7.6853e-05	-7.15657e-05	-3.63498e-05
618.037	-9.00883e-05	-0.0002295	-0.00015169	-4.93125e-05	5.54967e-05	3.82798e-05	-9.7341e-05	-7.29443e-05	-1.84508e-05	4.00132e-05	6.80176e-05	-3.85741e-05	-2.50039e-05
617.559	-0.000274988	-0.000187433	-1.80983e-05	-7.48625e-05	0.000105255	8.8209e-05	2.94598e-05	3.10248e-05	7.11167e-06	-4.7616e-05	-1.20172e-05	2.47511e-06	3.48637e-05
617.08	-0.000173097	-7.295e-05	-0.000145965	-6.33792e-05	-1.62283e-05	3.74932e-05	3.04848e-05	-4.51243e-05	2.62033e-05	-4.32051e-05	2.5007e-05	-2.70241e-05	3.8296e-05
616.601	-0.00019353	-7.08333e-07	-0.000126857	-0.000118229	4.24717e-05	-8.23852e-05	0.00012926	6.62832e-05	1.34708e-05	-0.000108393	4.48662e-05	6.37594e-06	1.47936e-05
616.122	-0.00034308	-0.0001218	-0.000256907	-0.000126713	2.97467e-05	1.49723e-05	4.57146e-06	7.8915e-06	-9.40542e-05	-5.7871e-05	1.5467e-05	2.92768e-05	1.39244e-05
615.643	-0.000341422	-0.000178067	-0.000259898	-0.000153988	-0.000101037	-8.96518e-05	-3.13069e-05	-2.77718e-05	-4.34675e-05	-1.85776e-05	-2.29947e-05	-1.43241e-05	-5.26039e-05
615.164	-0.00031973	-0.000192017	-0.00011939	-8.01375e-05	-9.495e-06	4.09282e-05	-6.30553e-05	1.32998e-05	8.1775e-06	2.44154e-06	0.000111144	7.88693e-05	4.02231e-05
614.685	-0.000185488	-0.000177758	-0.000253532	-9.16042e-05	-3.65783e-05	0.000124716	-8.31569e-05	1.23415e-05	6.31167e-06	-7.71935e-05	-6.7628e-05	-5.44991e-05	3.86138e-05
614.205	-0.000301988	-0.000209608	-0.000296515	-0.000138471	-9.31033e-05	-2.25685e-05	5.17681e-05	7.60332e-05	3.2195e-05	-7.66068e-05	6.17313e-05	-3.31407e-05	2.28794e-05
613.726	-0.000345063	-0.000255208	-0.000252565	-9.78875e-05	-0.000171312	-0.000155069	3.32098e-05	-3.89927e-05	4.6745e-05	3.37565e-05	7.52445e-05	3.56928e-06	5.06652e-05
613.247	-0.000245522	-0.000350925	-0.000218365	-3.76625e-05	-0.00011922	6.50225e-05	-7.7516e-05	-4.68227e-05	8.02542e-05	1.32732e-05	7.99295e-05	-6.39741e-05	5.13961e-05
612.767	-0.000178997	-0.000270642	-0.000193582	-0.000123837	-0.000140937	1.41473e-05	7.87181e-05	-2.59043e-05	-8.89058e-06	-7.41043e-05	1.6782e-05	-2.66157e-05	-5.48727e-06
612.288	-0.000342797	-0.00025355	-0.000248448	-0.000167329	-0.000181403	1.534e-06	2.2644e-05	-4.45068e-05	1.8025e-07	-0.000144172	-4.0178e-05	-2.78239e-06	1.00636e-05
611.808	-0.000327505	-0.000264633	-0.000299115	-0.000301738	-9.99033e-05	4.15798e-05	2.39865e-05	-1.84543e-05	2.28133e-06	-8.0368e-06	4.42937e-05	-3.27241e-05	-2.66148e-05
611.328	-0.000326872	-0.000281983	-0.000348882	-0.000290679	-8.737e-05	6.3517e-05	-2.46854e-06	-2.4076e-05	-2.59908e-05	5.44532e-05	3.36903e-05	-4.20072e-06	-4.34631e-05
610.849	-0.000354813	-0.000228025	-0.000343907	-0.000218871	-0.000156187	-6.24268e-05	-2.0521e-05	-5.77602e-05	-4.25783e-06	-1.97385e-05	8.4067e-05	4.07484e-05	-2.87477e-06
610.369	-0.000470438	-0.00029195	-0.000371757	-0.000301546	-0.000165603	-4.87768e-05	-1.73085e-05	-6.16543e-05	5.44258e-05	7.04532e-05	-4.57717e-06	7.07893e-05	-0.000120979
609.889	-0.000453588	-0.000355683	-0.000326257	-0.000284938	-0.000253718	-3.78685e-05	-7.15235e-05	-4.49135e-05	3.97467e-05	-3.81069e-05	2.92037e-05	3.61534e-05	-2.53923e-05
609.409	-0.000375322	-0.000435442	-0.000399807	-0.000325921	-0.000147112	-0.000102169	-0.000116498	-4.13768e-05	4.68758e-05	-2.21005e-05	2.82337e-05	-5.32241e-05	2.22919e-05
608.929	-0.00043963	-0.000447783	-0.000381782	-0.000412063	-0.000160153	-5.65852e-05	-2.8906e-05	-2.55293e-05	6.3655e-05	-1.0456e-05	2.9947e-05	-2.33857e-05	-3.98644e-06
608.449	-0.000449488	-0.000406533	-0.000370848	-0.000338746	-0.000182728	3.03733e-06	1.42948e-05	-4.4901e-05	6.92375e-05	-3.53904e-05	-4.208e-06	-0.000110649	2.83489e-05
607.969	-0.000577913	-0.000565292	-0.000488532	-0.000375937	-0.000200187	-0.000111577	2.0764e-05	-1.14818e-05	-3.14825e-05	2.71865e-05	-6.5528e-05	-1.08249e-05	6.93294e-05
607.489	-0.000613788	-0.000624508	-0.000525715	-0.000398721	-0.000313988	-0.000114202	-2.34669e-05	9.98333e-08	3.23083e-05	-2.88766e-05	2.0947e-05	-5.05241e-05	-2.16977e-06
607.009	-0.000602122	-0.000683333	-0.000597623	-0.000429354	-0.000237268	-6.08602e-05	1.5284e-05	-4.26835e-05	-2.17533e-05	1.11407e-05	-2.4628e-05	-3.69907e-05	-0.000116721
606.529	-0.000660472	-0.000645958	-0.000591823	-0.000449646	-0.000190662	-0.00015031	-5.56842e-05	-8.43514e-05	4.29767e-05	-4.94235e-05	7.15353e-05	-5.46491e-05	-4.59764e-05
606.048	-0.000782874	-0.000808827	-0.000609657	-0.000498904	-0.000314777	-0.000150502	-4.0316e-05	-7.00167e-07	-2.07283e-06	-7.18435e-05	-2.32613e-05	-4.44741e-05	-3.02981e-05
605.568	-0.000788193	-0.000748764	-0.000613048	-0.000589421	-0.000412637	-3.01852e-05	4.07098e-05	1.22082e-05	2.12608e-05	-4.71835e-05	-8.9053e-05	-2.44291e-05	-6.96206e-05
605.087	-0.000848026	-0.000775741	-0.00075431	-0.000587771	-0.000429445	1.24432e-05	-6.40104e-06	-3.09685e-05	1.88667e-05	-4.2436e-05	-3.53947e-05	-9.26824e-05	2.57856e-06
604.607	-0.000925997	-0.000836436	-0.000655048	-0.000648192	-0.000423645	-9.65102e-05	-5.30288e-05	-0.000113261	-1.65142e-05	-9.35793e-05	-1.33222e-05	-6.53241e-05	-6.85289e-05
604.126	-0.00103251	-0.000917492	-0.000772278	-0.000717305	-0.000312323	-7.81935e-05	-7.5191e-05	-3.44718e-05	5.31208e-05	-7.25135e-05	-9.10697e-05	-6.15157e-05	7.51606e-06
603.645	-0.000991205	-0.000842617	-0.00090634	-0.000671206	-0.000337787	-0.000140102	-5.918e-05	3.03915e-05	-2.90142e-05	-9.11026e-05	-5.25447e-05	-7.75907e-05	-6.14039e-05
603.165	-0.00096453	-0.00093645	-0.000877565	-0.000718916	-0.000507262	-1.98785e-05	-3.58627e-05	-6.8411e-05	0.000132479	2.00999e-05	-4.41113e-05	-9.58991e-05	-5.37706e-05
602.684	-0.00114216	-0.00095935	-0.000928015	-0.000774954	-0.000537795	2.59573e-05	-6.01337e-05	-0.000134855	5.15558e-05	-1.63151e-05	-1.63788e-05	-5.51656e-06	-2.27781e-05
602.203	-0.00111906	-0.00101168	-0.000971882	-0.000870763	-0.000631928	-0.00015836	-8.94094e-05	-7.40227e-05	-1.46108e-05	-5.85926e-05	-3.5603e-05	0.000107589	-2.43873e-05
601.722	-0.00121305	-0.00106581	-0.00107433	-0.000792579	-0.000463987	-0.000125485	-6.49408e-05	-9.5546e-05	-5.9525e-05	-2.16643e-05	1.38745e-05	9.85468e-05	-3.46481e-05
601.241	-0.00126244	-0.00104334	-0.00115398	-0.000882688	-0.000482478	-0.000150627	-6.56402e-05	-9.27397e-05	7.577e-05	-8.0241e-05	-2.89363e-05	6.75109e-05	7.61119e-05
600.76	-0.00132154	-0.00112836	-0.00120594	-0.000972479	-0.000522003	-0.000160344	-0.000140502	4.61082e-05	5.65917e-06	-0.000116347	-3.15363e-05	-6.77407e-05	0.000104334
600.279	-0.00130849	-0.00123763	-0.00123702	-0.000968712	-0.000455812	-0.000102794	-2.85085e-05	-0.000118661	-3.40608e-05	-0.00011833	2.37367e-06	-6.90991e-05	9.28461e-05
599.798	-0.00133205	-0.00129232	-0.00124938	-0.000991238	-0.000569303	-7.15768e-05	4.46098e-05	-0.0001726	-4.17683e-05	-2.76013e-06	-4.07947e-05	8.34793e-05	4.69894e-05
599.316	-0.00143478	-0.00131037	-0.0012204	-0.000981104	-0.000536428	-9.27352e-05	2.40456e-05	-3.76618e-05	-6.48552e-06	3.68204e-07	-1.6068e-05	3.07601e-05	-4.5406e-06
598.835	-0.0013329	-0.001368	-0.00126614	-0.000920379	-0.000507762	-0.000117093	-4.39544e-05	-7.1551e-05	2.5995e-05	3.83382e-05	7.31153e-05	4.88501e-05	-4.90789e-05
598.354	-0.00142155	-0.00138214	-0.00121133	-0.000978137	-0.00052982	-8.29102e-05	-0.000153749	-4.73552e-05	8.59625e-05	5.38737e-06	5.19087e-05	3.29909e-05	1.07686e-05
597.872	-0.00147495	-0.00127848	-0.00125639	-0.000937212	-0.000419437	-2.31018e-05	-9.09427e-05	-4.47485e-05	3.53975e-05	-2.3168e-06	7.43528e-05	2.37109e-05	-9.08206e-05
597.391	-0.00139565	-0.00133315	-0.00123824	-0.00101307	-0.00051717	-2.61268e-05	6.06181e-05	3.26832e-05	9.81625e-05	-5.42068e-05	-7.28133e-06	-6.57741e-05	3.21477e-05
596.909	-0.00137769	-0.00121984	-0.00122946	-0.000946571	-0.000487287	-0.000128919	4.14563e-06	-0.000101348	4.24142e-05	-1.16168e-05	-8.46217e-06	4.99925e-05	3.77297e-05
596.427	-0.00144584	-0.00117452	-0.0011109	-0.00101186	-0.000452353	-0.00012341	-3.34477e-05	-0.000142626	2.09667e-05	9.72865e-05	-6.363e-06	2.65134e-05	-6.82623e-05
595.946	-0.00148801	-0.00127438	-0.00116186	-0.000981571	-0.000491687	-0.00013016	-2.3801e-05	-2.97718e-05	1.87492e-05	-2.04443e-05	-4.74967e-06	5.48702e-05	-4.81231e-05
595.464	-0.00141071	-0.0013105	-0.00122851	-0.000866538	-0.000514995	-0.000181927	-7.14285e-05	-2.6581e-05	0.000108921	-8.65551e-05	4.01328e-05	1.79176e-05	-9.66456e-05
594.982	-0.00130729	-0.00125976	-0.00118462	-0.000869771	-0.000421587	-8.23852e-05	2.41731e-05	2.96832e-05	-2.03358e-05	-4.62385e-05	1.55645e-05	5.93594e-06	-0.000120237
594.5	-0.00126182	-0.00125213	-0.0011869	-0.000975721	-0.000446612	-6.26352e-05	3.48598e-05	-3.31168e-05	2.48792e-05	-2.14318e-05	1.6277e-05	-7.46574e-05	-4.20014e-05
594.018	-0.00136586	-0.00114836	-0.00112852	-0.000876079	-0.000541645	-0.000105877	9.66681e-05	-5.85968e-05	8.35708e-05	-0.000127113	6.90587e-05	-0.000104057	1.37486e-05
593.536	-0.001227	-0.00112034	-0.0010092	-0.000816012	-0.000497845	-6.10935e-05	4.22265e-05	2.11082e-05	5.03275e-05	-0.000165555	3.63745e-05	4.38493e-05	3.05851e-05
593.054	-0.00128136	-0.001149	-0.00102535	-0.000757258	-0.000459328	-0.000130802	2.38723e-05	-0.000191392	5.9e-06	-0.000122172	4.16845e-05	-1.10616e-05	-2.14823e-05
592.572	-0.00117342	-0.000955692	-0.00107432	-0.00074444	-0.000484087	-3.18018e-05	-3.59094e-05	3.38248e-05	-4.23167e-05	9.17987e-06	9.86667e-08	-3.55824e-05	7.15869e-05
592.09	-0.00108092	-0.000933583	-0.00107327	-0.000781729	-0.000467737	-5.62852e-05	1.23265e-05	5.165e-07	-2.55533e-05	4.3344e-05	1.51128e-05	-3.78824e-05	6.07844e-05
591.607	-0.00117756	-0.00105619	-0.00107061	-0.000848904	-0.000406303	-4.21768e-05	-2.95685e-05	3.11748e-05	-2.74558e-05	-1.75718e-05	4.46553e-05	-3.31574e-05	4.38319e-05
591.125	-0.00114151	-0.000958025	-0.000896415	-0.000745261	-0.000423687	-7.56352e-05	5.35598e-05	2.55998e-05	4.28583e-07	-1.46735e-05	3.8145e-06	-3.34407e-05	-7.94456e-05
590.642	-0.00107471	-0.000884325	-0.0010315	-0.000639093	-0.000365516	-1.50277e-05	2.76681e-05	4.91665e-05	-2.00075e-05	-0.000190213	-3.0003e-05	-7.14157e-05	-3.50923e-05
590.16	-0.000911297	-0.000939075	-0.000916173	-0.000730683	-0.000345333	-0.000107977	5.07765e-05	-8.81372e-05	-5.25242e-05	-1.9351e-05	-5.85383e-06	-9.80074e-05	-0.000141754
589.677	-0.000891105	-0.000927383	-0.000882332	-0.000521579	-0.000349173	-0.000173452	-7.71202e-05	-2.54777e-05	-7.45517e-05	-8.65318e-05	9.2e-08	-8.18324e-05	-0.000137921
589.195	-0.000784013	-0.000875492	-0.000883757	-0.000580496	-0.000286389	-6.38852e-05	-7.15569e-05	-5.99235e-05	2.54667e-05	-7.35543e-05	2.20387e-05	-3.09157e-05	-0.000103062
588.712	-0.000761892	-0.000820662	-0.000799872	-0.000507996	-0.000423087	-6.93435e-05	-3.14002e-05	-8.93979e-05	8.75167e-06	-3.70941e-05	-6.25697e-05	-1.50725e-07	-6.81539e-05
588.229	-0.000740571	-0.000703383	-0.000833673	-0.000527412	-0.000228463	-1.56e-07	1.67265e-05	2.81332e-05	3.20333e-05	-4.30135e-05	6.00196e-05	8.56401e-05	-6.27456e-05
587.746	-0.000745309	-0.000768845	-0.000738468	-0.000498271	-0.000280858	2.72915e-05	-9.93687e-06	-9.16433e-06	0.000109146	-7.20701e-05	-7.62113e-05	2.59026e-05	-9.94123e-05
587.263	-0.000743396	-0.000657667	-0.000543123	-0.000474538	-0.000261979	-2.93268e-05	4.52348e-05	-0.000108157	6.162e-05	9.78532e-05	-0.000120895	4.92368e-05	-0.000152146
586.781	-0.000755747	-0.000733323	-0.000662697	-0.000455596	-0.000310535	-0.000119352	7.66431e-05	-0.000172333	-4.56117e-05	-5.02668e-05	1.67353e-05	-7.07074e-05	-1.04081e-05
586.297	-0.000752769	-0.000691483	-0.000658882	-0.000411529	-0.000324134	1.82357e-05	5.60681e-05	-5.81127e-05	2.03942e-05	-0.000134355	-1.90522e-05	-5.77241e-05	5.66444e-05
585.814	-0.000644488	-0.000707756	-0.000631982	-0.000410438	-0.000305058	-0.000125777	-3.0491e-05	-0.000205642	0.000103071	-1.34701e-05	-6.45863e-05	-6.72491e-05	1.18436e-05
585.331	-0.000660838	-0.0006929	-0.000583615	-0.000393413	-0.00032748	-0.000139969	-0.00012624	-3.1311e-05	0.000135829	-0.000167872	-8.52613e-05	-0.000108857	4.71411e-05
584.848	-0.000685009	-0.000583675	-0.000472782	-0.000409746	-0.000235663	2.68415e-05	-0.000147199	-1.49268e-05	8.24125e-05	-0.000203888	1.57195e-05	-3.91407e-05	6.42477e-05
584.365	-0.000675755	-0.000615892	-0.000467698	-0.000422779	-0.00023056	-9.29933e-06	-0.000100568	-3.44785e-05	2.84667e-06	1.08157e-05	-1.37405e-05	-2.35424e-05	-2.62689e-05
583.881	-0.00061288	-0.000532975	-0.000500965	-0.000426112	-0.000267307	4.90015e-05	-8.97802e-05	-1.50852e-05	-4.00908e-05	-4.42785e-05	5.63082e-05	-5.55324e-05	5.50044e-05
583.398	-0.000696817	-0.000439142	-0.000410723	-0.000493013	-0.000257931	-7.58852e-05	3.20848e-05	7.34415e-05	2.2115e-05	-2.79497e-05	-2.56633e-06	3.85551e-05	5.10652e-05
582.914	-0.000641255	-0.000424083	-0.000453198	-0.000332421	-0.000270953	-3.69852e-05	2.92431e-05	4.18832e-05	5.56592e-05	-0.000107106	-6.51197e-05	1.06484e-05	-5.19873e-05
582.431	-0.000468238	-0.000554067	-0.000478915	-0.000428479	-0.000213966	1.77032e-05	3.25431e-05	2.45082e-05	0.000129363	-0.000117497	7.12187e-05	-2.81407e-05	-8.38289e-05
581.947	-0.000508405	-0.000486758	-0.000409732	-0.000330079	-0.000219102	-0.000100969	3.74598e-05	-3.02693e-05	0.000102021	-8.9416e-05	3.06612e-05	-4.53824e-05	-0.000109546
581.464	-0.000664988	-0.000375683	-0.000429823	-0.000444013	-0.000210445	-4.81685e-05	0.000110726	-6.9276e-05	5.78017e-05	-7.22185e-05	1.20103e-05	-1.99016e-05	-7.12623e-05
580.98	-0.000502638	-0.00033475	-0.00047384	-0.000350113	-0.000198178	-3.48935e-05	7.11181e-05	-7.52077e-05	2.47833e-07	-0.000117388	2.42778e-05	2.26401e-05	-9.39289e-05
580.496	-0.000498488	-0.00049305	-0.00039369	-0.000368929	-0.00025831	-0.000100794	-6.9354e-07	-0.00010493	7.00742e-05	-5.22468e-05	6.3126e-05	4.34844e-06	-4.54764e-05
580.012	-0.000450113	-0.0004654	-0.000521148	-0.000260071	-0.000290881	-0.000112402	6.94931e-05	-0.000120814	0.000131279	-5.71043e-05	6.86652e-05	8.47343e-05	-1.99973e-05
579.528	-0.00041228	-0.000341517	-0.000433732	-0.000292146	-0.000315148	-8.20018e-05	-3.43777e-05	-3.42377e-05	0.000102571	-8.25476e-05	9.3452e-05	2.15011e-06	-3.41464e-05
579.044	-0.000377663	-0.000317942	-0.000434907	-0.000326013	-0.000266968	-5.16268e-05	-5.73382e-05	3.29983e-06	0.000102471	-4.92876e-05	0.000124559	-6.01324e-05	2.37869e-05
578.56	-0.000411472	-0.000443875	-0.00034009	-0.000218538	-0.000192337	-3.55352e-05	-2.2656e-05	-0.000118822	1.64133e-05	-7.89168e-05	0.000141112	-5.11407e-05	-3.14856e-05
578.076	-0.000415872	-0.000429833	-0.000385523	-0.000249338	-0.000108645	-5.63935e-05	-3.30077e-05	-4.34643e-05	2.43192e-05	-6.28026e-05	-2.9828e-05	-5.79157e-05	-0.000131712
577.592	-0.00045338	-0.000402117	-0.000346665	-0.000234204	-0.00013337	-0.00010066	-7.88794e-05	-0.000124258	2.62342e-05	2.42904e-06	-7.77613e-05	-4.41907e-05	-3.06339e-05
577.108	-0.000472388	-0.000404083	-0.000404032	-0.000301954	-0.000271493	-0.000110752	-0.000145074	1.47483e-06	1.078e-05	-4.68343e-05	7.95533e-06	-4.14657e-05	-3.81223e-05
576.623	-0.00045183	-0.000429425	-0.000349607	-0.000339929	-0.000234193	-0.000183277	-4.82244e-05	-2.59127e-05	6.1085e-05	-5.14818e-05	-2.3653e-05	-1.63174e-05	-4.30548e-05
576.139	-0.000549588	-0.000387333	-0.000341407	-0.000445588	-0.000246004	-3.28768e-05	-3.9726e-05	3.59832e-05	9.71375e-05	-9.22735e-05	-5.6503e-05	-8.36157e-05	-3.97144e-06
575.654	-0.000551913	-0.000444658	-0.000431807	-0.000373213	-0.000221456	-0.000121585	1.82098e-05	-5.52602e-05	4.36358e-05	-7.38285e-05	-8.84467e-06	1.14968e-05	-5.45956e-05
575.17	-0.000523697	-0.000486492	-0.000401882	-0.000452813	-0.000214949	-5.21352e-05	2.35481e-05	-5.43218e-05	4.263e-05	-0.000103673	-8.898e-06	-5.90324e-05	-3.72914e-05
574.685	-0.000492913	-0.000476467	-0.000397632	-0.000391796	-0.000234946	-7.68018e-05	-2.82187e-06	-3.72193e-05	-3.05417e-05	-5.0136e-05	-8.51333e-07	-4.44741e-05	3.10311e-05
574.201	-0.000460922	-0.000445567	-0.000438107	-0.000405913	-0.000307633	-2.70935e-05	-3.39244e-05	-4.13393e-05	-1.38825e-05	-9.42418e-05	-3.6953e-05	-0.000104666	-5.90123e-05
573.716	-0.000538538	-0.000550383	-0.000570857	-0.000425604	-0.000236813	-6.00602e-05	-3.70169e-05	-1.23685e-05	6.22417e-05	-8.97176e-05	3.60283e-06	2.27959e-05	-0.000102104
573.231	-0.000621405	-0.000631783	-0.000553532	-0.000496721	-0.00025702	-2.63435e-05	1.0419e-05	-8.13235e-05	-7.38758e-06	-9.22335e-05	-1.73797e-05	6.67543e-05	-6.33789e-05
572.746	-0.000667963	-0.000652583	-0.000597982	-0.000400821	-0.000325579	-0.000116943	1.78673e-05	-7.2206e-05	-2.91692e-05	-0.000125788	7.48403e-05	1.37359e-05	-6.41477e-06
572.261	-0.000640372	-0.000689858	-0.000649073	-0.000501204	-0.000261752	-3.44768e-05	5.65431e-05	-1.49183e-06	3.24433e-05	-0.000110706	0.000100733	1.55734e-05	-4.95206e-05
571.776	-0.000684648	-0.000689267	-0.000603132	-0.000488188	-0.000278704	5.1399e-05	0.000108226	-2.47002e-05	3.11933e-05	-3.123e-05	2.37803e-05	-3.17824e-05	-8.01956e-05
571.291	-0.00068053	-0.000639183	-0.000618165	-0.000453579	-0.000210303	2.8865e-06	4.78598e-05	-3.14893e-05	7.16933e-05	-4.23343e-05	3.8237e-05	-0.000114174	1.11619e-05
570.806	-0.000774053	-0.000777128	-0.00065854	-0.000410196	-0.00020347	-9.60852e-05	-5.24271e-06	1.25332e-05	3.48733e-05	5.86032e-05	5.69549e-05	-2.63407e-05	7.94086e-05
570.321	-0.000826275	-0.000803765	-0.000699184	-0.000457679	-0.000201003	-4.44435e-05	0.000146626	6.56082e-05	0.000153346	4.50665e-05	3.04728e-05	1.40701e-05	2.24452e-05
569.836	-0.000921647	-0.000712087	-0.000690537	-0.000627462	-0.000319208	-4.30167e-07	0.000131426	9.52665e-05	6.76525e-05	3.4364e-05	7.0687e-05	-8.26491e-05	3.62227e-05
569.35	-0.000917647	-0.00080624	-0.000789793	-0.000631928	-0.000270523	-4.74267e-06	0.00011271	-4.12485e-05	6.121e-05	0.000106578	0.000127724	1.25984e-05	-2.31989e-05
568.865	-0.000976655	-0.000876617	-0.000873148	-0.000614049	-0.000279089	3.4674e-05	7.30181e-05	-5.411e-06	5.33567e-05	0.000124137	0.000170405	-2.94491e-05	-8.36039e-05
568.38	-0.00102206	-0.000899508	-0.000836715	-0.000532737	-0.000211612	0.000168081	8.09181e-05	8.56165e-05	0.000116629	1.38657e-05	0.000118115	2.41726e-05	-3.31206e-05
567.894	-0.00109849	-0.00092435	-0.00077917	-0.000527596	-0.000237585	3.41207e-05	0.000118426	0.000112541	-6.35887e-06	2.24899e-05	0.000115207	1.22526e-05	-9.48039e-05
567.408	-0.00107447	-0.00101483	-0.00090904	-0.000645868	-0.000222859	0.000149665	0.000119335	5.71332e-05	5.4465e-05	5.00549e-05	0.000108032	-1.13607e-05	1.62773e-06
566.923	-0.00120685	-0.00104325	-0.000870323	-0.000667088	-0.000269275	8.95932e-05	7.18265e-05	5.23748e-05	8.18958e-05	0.000144895	0.000171655	2.82693e-05	4.09046e-05
566.437	-0.00132146	-0.00119092	-0.00104713	-0.000632326	-0.000216311	0.000164081	2.75181e-05	4.54748e-05	0.000107046	8.39282e-05	0.00014743	-5.13989e-06	2.42277e-05
565.951	-0.00133812	-0.00115487	-0.001086	-0.000705277	-0.000259642	0.000133813	0.000178535	-3.24318e-05	3.62333e-06	-1.3146e-05	0.000168939	4.38768e-05	-4.31398e-05
565.465	-0.00136911	-0.00124824	-0.00114593	-0.000734517	-0.000314699	9.43632e-05	0.000113168	0.000105425	8.21375e-05	7.15115e-05	0.000119855	-2.57991e-05	-6.45623e-05
564.98	-0.00147707	-0.00131588	-0.00114054	-0.000751158	-0.000347991	2.54432e-05	0.000170026	0.000107975	0.000114138	5.1569e-05	3.49228e-05	1.78826e-05	-1.40798e-05
564.494	-0.00151904	-0.00139137	-0.00114604	-0.000756707	-0.000297964	1.08665e-05	7.95015e-05	8.07248e-05	3.8635e-05	8.06865e-05	7.7887e-05	6.85809e-05	1.17886e-05
564.008	-0.00162053	-0.0013612	-0.00115721	-0.000861579	-0.000343437	7.1279e-05	0.000179635	0.000128141	0.000128129	2.76257e-05	0.000155855	9.91134e-05	2.01102e-05
563.521	-0.00162028	-0.00154834	-0.00119826	-0.000908746	-0.000305111	0.000112166	0.000161635	0.000118158	9.75792e-05	2.3619e-05	0.000184947	6.0465e-05	-5.00539e-05
563.035	-0.00163811	-0.00150782	-0.00130138	-0.000852838	-0.000248694	0.000135627	0.000104935	0.000246042	0.000270629	0.000152545	0.000183555	0.000255268	-2.37606e-05
562.549	-0.00161211	-0.00164434	-0.00142382	-0.000947121	-0.000168228	0.000138794	7.79015e-05	0.00022805	0.000231237	8.99282e-05	0.00017718	8.49793e-05	-8.06956e-05
562.063	-0.00174895	-0.00162676	-0.00148026	-0.00103375	-0.000270622	0.000104777	9.21681e-05	0.000101833	0.000312112	0.00016282	0.000152922	6.68851e-05	-4.62839e-05
561.576	-0.0019017	-0.00168784	-0.0014465	-0.000946563	-0.000259634	0.000128014	0.000286368	0.000157067	0.000226913	0.000233203	0.000199955	-8.41558e-07	2.98936e-05
561.09	-0.00185736	-0.00175784	-0.00153998	-0.00100276	-0.000366119	0.000103355	0.000221726	6.60498e-05	0.000203171	0.000149503	0.000248097	1.09393e-05	7.49461e-05
560.604	-0.00193553	-0.00182751	-0.00157716	-0.0010302	-0.000348845	4.49282e-05	0.000258418	0.000100775	0.000232788	0.000223753	0.000148289	2.91434e-05	7.3694e-06
560.117	-0.00200045	-0.00180109	-0.00158693	-0.0010962	-0.000338036	8.7254e-05	0.000185301	0.000175867	0.000197587	6.59032e-05	0.000134361	0.000178759	-2.93214e-05
559.63	-0.0019932	-0.00194909	-0.00163185	-0.00113613	-0.000310137	4.6439e-05	9.15848e-05	0.000172517	5.02525e-05	7.03365e-05	0.000152189	0.000123814	3.56273e-06
559.144	-0.00206986	-0.00191201	-0.0017876	-0.0012054	-0.000369699	3.32132e-05	0.000160568	0.0002105	0.000176513	0.000118803	0.000153097	0.000150968	-2.68506e-05
558.657	-0.00206511	-0.00189834	-0.00171218	-0.00108845	-0.000359712	9.15082e-05	0.000107843	0.000161	1.0265e-05	3.21332e-05	8.82353e-05	0.000135425	4.30688e-05
558.17	-0.0020792	-0.00201518	-0.00190677	-0.0011763	-0.000484103	-3.49268e-05	5.53265e-05	8.20915e-05	9.59625e-05	6.17532e-05	4.58528e-05	0.000138408	0.000184063
557.683	-0.00218895	-0.00195134	-0.00184068	-0.00128194	-0.000402703	1.04315e-05	4.66598e-05	8.86665e-05	1.03508e-05	-1.29668e-05	0.000115221	7.28843e-05	0.000117297
557.196	-0.00227703	-0.00209084	-0.0018151	-0.00125842	-0.000430137	5.12298e-05	6.67098e-05	0.000165733	8.66458e-05	3.5854e-05	8.45145e-05	5.80441e-05	4.63861e-05
556.709	-0.00233795	-0.00198801	-0.0018586	-0.00131628	-0.00058412	2.08398e-05	0.000209401	1.20915e-05	2.091e-05	8.77532e-05	4.38328e-05	3.10376e-05	-7.59373e-05
556.222	-0.00217995	-0.00189934	-0.00180843	-0.00140418	-0.000532295	3.87965e-05	0.000107085	6.36582e-05	6.07883e-05	3.32065e-05	-6.76947e-05	-6.22739e-06	-1.18239e-05
555.735	-0.00214078	-0.00197976	-0.00187435	-0.00129717	-0.000487087	-4.90518e-05	9.92181e-05	2.40832e-05	6.96975e-05	2.01315e-05	4.69078e-05	3.20109e-05	9.25523e-06
555.248	-0.00214045	-0.00196934	-0.00186327	-0.00127982	-0.000639178	-2.47018e-05	1.99015e-05	1.87248e-05	1.59008e-05	2.51057e-05	0.000132344	7.22678e-06	-1.49656e-05
554.761	-0.00212286	-0.00199684	-0.00185685	-0.00132886	-0.000592195	-4.24435e-05	5.30598e-05	-1.5216e-05	6.21475e-05	3.17982e-05	4.95512e-05	1.75334e-05	-0.000113021
554.273	-0.00220478	-0.00204809	-0.00182718	-0.00139479	-0.000543962	6.33058e-05	6.01265e-05	4.95817e-06	4.8725e-05	3.6254e-05	6.15663e-05	-9.04892e-07	3.1351e-05
553.786	-0.00211961	-0.00189401	-0.00171868	-0.00138273	-0.000643095	-3.84268e-05	-5.95687e-06	7.55082e-05	-6.05141e-06	-5.30801e-05	9.4317e-05	8.27801e-05	-3.90806e-05
553.298	-0.00190228	-0.00178101	-0.00181652	-0.00136213	-0.000603862	-0.000169002	3.45979e-06	1.32248e-05	2.32167e-06	-3.78456e-05	7.87728e-05	-6.14074e-05	5.95486e-05
552.811	-0.00199345	-0.00177118	-0.00178835	-0.00123747	-0.00063652	-7.17685e-05	-2.85077e-05	-1.81493e-05	0.000131004	9.01532e-05	3.47287e-05	2.31393e-05	3.13773e-06
552.323	-0.00193036	-0.00171468	-0.00171326	-0.00118372	-0.000656312	-3.60852e-05	-8.02854e-06	3.93248e-05	0.000138346	-5.80763e-06	7.42703e-05	1.97643e-05	3.88433e-05
551.836	-0.0018362	-0.00165334	-0.00159835	-0.00109265	-0.000635287	2.15623e-05	1.87831e-05	-1.85318e-05	0.000104304	-5.5596e-05	5.0957e-05	3.66576e-05	-3.65756e-05
551.348	-0.0017417	-0.00160894	-0.00154814	-0.00109812	-0.000524012	4.19398e-05	-6.46825e-05	1.98415e-05	8.61792e-05	-0.000138905	2.52595e-05	-3.20491e-05	6.55486e-05
550.86	-0.00172578	-0.00161813	-0.00142628	-0.0010814	-0.000432237	2.89598e-05	1.49981e-05	2.22082e-05	2.72575e-05	-3.64325e-05	-1.33863e-05	3.14618e-05	9.89902e-05
550.372	-0.00169228	-0.00142458	-0.00143696	-0.00103644	-0.000511095	-5.10352e-05	-1.79269e-05	8.7415e-06	9.31125e-05	-3.22513e-06	3.11003e-05	3.03343e-05	7.64919e-05
549.884	-0.00152658	-0.00149638	-0.00133069	-0.00107303	-0.00051257	2.76148e-05	2.07115e-05	-2.36267e-06	5.79217e-05	3.6959e-05	7.76262e-05	-7.08907e-05	-1.1206e-06
549.396	-0.00149883	-0.00132474	-0.00131562	-0.000919462	-0.000445612	-4.03268e-05	4.50098e-05	-3.58152e-05	1.80158e-05	5.49038e-07	-9.4455e-06	4.10543e-05	1.67969e-05
548.908	-0.00145452	-0.00131449	-0.00121672	-0.000958396	-0.000440737	-0.000123952	-5.73501e-05	-7.64243e-05	4.78583e-05	-2.71292e-05	3.26428e-05	1.41484e-05	2.27427e-05
548.42	-0.00142611	-0.00126284	-0.00117784	-0.000860804	-0.000422695	-0.000121494	-3.85402e-05	-2.38002e-05	0.000106804	-6.21468e-05	1.33828e-05	-1.79241e-05	2.63569e-05
547.932	-0.00134721	-0.00120817	-0.00106475	-0.000785604	-0.000424862	-4.20602e-05	-9.83819e-05	3.17915e-05	9.44375e-05	-3.93343e-05	4.69162e-05	9.90428e-06	9.8944e-06
547.444	-0.00127995	-0.0011135	-0.00106992	-0.000766578	-0.000538903	-9.71102e-05	-5.81628e-05	-1.58277e-05	-3.32717e-05	4.37574e-05	7.78117e-06	-6.61822e-06	-1.69298e-05
546.955	-0.00118428	-0.00104844	-0.00110532	-0.00075647	-0.000509212	-8.46602e-05	1.98081e-05	2.98665e-05	6.53358e-05	1.70507e-05	-8.548e-06	-2.36199e-05	2.40144e-05
546.467	-0.00112689	-0.000994233	-0.000931723	-0.000710488	-0.000369237	-0.000118552	-6.80521e-06	-4.69683e-06	4.46008e-05	-1.87251e-05	8.55367e-06	-1.23632e-05	1.71252e-05
545.978	-0.00103985	-0.000962517	-0.000918298	-0.000645102	-0.000396953	-7.46518e-05	-1.87619e-05	-4.74818e-05	1.56292e-05	-4.76096e-06	0.000114709	-1.31882e-05	-2.13839e-05
545.49	-0.00100522	-0.000846842	-0.000858073	-0.000569304	-0.000373748	-0.000102427	-1.19227e-05	-7.82802e-05	-0.000104021	-5.25426e-05	7.21195e-05	-1.18207e-05	-2.57931e-05
545.001	-0.000973638	-0.000775935	-0.000727608	-0.000599737	-0.000350689	-4.74352e-05	4.50515e-05	-2.95685e-05	3.46483e-05	-7.15601e-05	6.02774e-05	-1.85341e-05	-3.94731e-05
544.513	-0.000864838	-0.000755657	-0.000682256	-0.000569296	-0.00034269	-4.75102e-05	4.69681e-05	-7.7476e-05	8.19542e-05	-1.55935e-05	6.04845e-05	-2.70991e-05	-2.06414e-05
544.024	-0.000756378	-0.000620742	-0.000595873	-0.000508821	-0.000284106	-5.78102e-05	5.37765e-05	-9.94127e-05	1.34058e-05	-2.66702e-05	4.58737e-05	-1.19341e-05	-3.24323e-05
543.535	-0.000755493	-0.000548625	-0.000617882	-0.000370213	-0.000264854	7.5615e-06	1.72515e-05	-9.56427e-05	6.97083e-06	-1.60013e-06	6.1464e-05	4.26201e-05	-8.74873e-05
543.046	-0.000738277	-0.000444808	-0.000530107	-0.000335838	-0.000237017	-6.15768e-05	3.37098e-05	-0.000109732	2.25442e-05	1.37582e-05	3.41937e-05	-2.00124e-05	-9.47456e-05
542.558	-0.000606363	-0.000435783	-0.00041639	-0.000316104	-0.000217448	-5.37602e-05	5.75098e-05	-2.56852e-05	6.60292e-05	-4.1811e-05	-3.67363e-05	-4.58656e-06	1.36761e-05
542.069	-0.000520222	-0.000378683	-0.00031554	-0.000271738	-0.000149903	-4.40102e-05	-2.68187e-06	2.05915e-05	5.504e-05	-2.31735e-05	3.10437e-05	-3.12824e-05	-5.12456e-05
541.58	-0.000413097	-0.000334108	-0.000319773	-0.000203954	-0.00013347	-1.21183e-06	-1.52635e-05	-2.44902e-05	5.16517e-05	-2.81345e-05	3.58937e-05	-4.86157e-05	-2.60406e-05
541.09	-0.000459063	-0.000233633	-0.000243707	-0.000139846	-0.00014442	-2.36602e-05	1.73273e-05	3.415e-07	5.95075e-05	-5.3066e-05	1.43237e-05	-1.12407e-05	-1.67898e-05
540.601	-0.000329138	-0.000183958	-0.000189182	-0.000123988	-0.00016697	1.23798e-05	4.43015e-05	4.82498e-05	1.66158e-05	5.2832e-06	2.34078e-05	-1.87349e-05	-6.19373e-05
540.112	-0.00024213	-4.58833e-05	-0.000191698	-8.53792e-05	-0.000163362	4.84565e-05	3.88098e-05	-1.86385e-05	0.000102579	-5.15096e-06	7.77295e-05	-9.21324e-05	4.35902e-05
539.623	-9.15633e-05	8.67417e-05	-1.96067e-05	-2.19292e-05	-2.3945e-05	1.66665e-05	1.10673e-05	-3.01327e-05	0.000116188	-5.55001e-05	0.000149405	-7.30157e-05	2.28356e-06
539.133	2.32617e-05	9.61583e-05	1.70167e-06	-2.64875e-05	3.59883e-05	1.3494e-05	6.25931e-05	7.23165e-05	9.28708e-05	-4.53743e-05	6.55509e-05	-1.61682e-05	3.74665e-05
538.644	0.000113637	0.000133242	0.000143152	3.40458e-05	7.45383e-05	4.5079e-05	6.61015e-05	1.74983e-06	4.22942e-05	2.9769e-05	6.9159e-05	-5.62407e-05	4.02619e-05
538.154	0.000118637	0.000212075	0.000126152	0.000140154	0.000108197	3.12773e-05	0.00012171	-3.11968e-05	0.000147279	-2.10426e-05	2.93278e-05	-3.02824e-05	4.67273e-06
537.665	7.672e-05	0.000199908	0.000192652	0.000142129	6.08383e-05	0.000107066	0.000142135	-4.45868e-05	9.38292e-05	-2.54116e-05	-8.10883e-06	-5.06074e-05	2.20836e-05
537.175	0.000178803	0.000247492	0.000242985	0.000107696	8.61883e-05	6.00842e-05	7.93848e-05	-1.75368e-05	0.000139204	-3.6799e-05	0.000114655	-4.30324e-05	-9.59789e-05
536.686	0.000220637	0.000287075	0.000255068	0.000178621	8.648e-05	3.3759e-05	-7.56937e-06	-1.9241e-05	6.31533e-05	-7.2371e-05	9.22562e-05	1.45784e-05	-4.29964e-05
536.196	0.00024597	0.000423825	0.000363235	0.000282621	6.6105e-05	5.69157e-05	5.02431e-05	-2.51977e-05	7.0715e-05	-4.47201e-05	-1.06633e-06	-4.14241e-05	-8.61123e-05
535.706	0.000347637	0.000411075	0.000382652	0.000284871	3.52633e-05	6.30441e-05	7.75098e-05	7.44983e-06	8.94625e-05	-1.50596e-06	0.000106725	1.74526e-05	-2.97681e-05
535.216	0.000375553	0.000425658	0.000421402	0.000275121	7.49967e-05	9.27865e-05	7.11431e-05	7.31998e-05	0.000130071	2.69115e-05	3.7367e-05	-3.31824e-05	-2.76748e-05
534.726	0.000477637	0.000501742	0.000437152	0.000302371	0.000122155	9.2569e-05	8.35181e-05	4.30248e-05	0.000165088	3.09249e-05	-3.00967e-06	-2.59157e-05	-1.50289e-05
534.236	0.000430887	0.000539658	0.000468985	0.000309037	0.000134363	5.41278e-05	2.44123e-05	7.95332e-05	5.84158e-05	-5.06868e-05	9.0377e-05	-9.29991e-05	4.58786e-05
533.746	0.00034847	0.000542658	0.000598068	0.000398787	6.64967e-05	2.274e-06	4.35348e-05	3.44082e-05	5.48592e-05	-5.4791e-05	4.71337e-05	-2.59574e-05	4.10516e-05
533.256	0.000461303	0.000553325	0.000513652	0.000356704	3.30217e-05	-1.88243e-05	5.40848e-05	-3.91543e-05	9.20625e-05	-7.63793e-05	5.95437e-05	-1.99266e-05	4.5219e-06
532.766	0.00054947	0.000622992	0.000508902	0.000370121	0.000110497	2.35807e-05	7.51765e-05	-1.30177e-05	8.67708e-05	-4.9043e-06	8.28333e-08	-3.62741e-05	-5.37039e-05
532.275	0.000500553	0.000572742	0.000517152	0.000374204	0.00012453	4.29098e-05	7.48348e-05	3.6665e-06	5.77125e-05	3.85549e-05	2.48562e-05	-4.00241e-05	-3.16339e-05
531.785	0.000520553	0.000666408	0.000554485	0.000409954	0.000115005	7.18732e-05	3.25015e-05	1.14165e-05	3.4635e-05	-1.8726e-05	-5.34947e-05	-5.97074e-05	5.01897e-07
531.295	0.000567803	0.000688075	0.000623735	0.000432371	0.000166497	8.1569e-05	4.13265e-05	1.61665e-05	5.068e-05	8.4182e-06	-1.00147e-05	8.63844e-06	-1.38023e-05
530.804	0.000613887	0.000690742	0.000635818	0.000409787	0.000157413	5.99829e-05	9.50598e-05	4.23832e-05	3.57658e-05	-3.77279e-05	8.0262e-05	-3.10991e-05	-7.28956e-05
530.314	0.000685887	0.000666158	0.000670402	0.000391621	0.000181263	7.3374e-05	7.49431e-05	-1.7431e-05	2.61333e-06	1.74465e-05	0.000124968	-2.71324e-05	-5.97873e-05
529.823	0.000717053	0.000707158	0.000708818	0.000462621	0.000126888	0.000100074	4.98098e-05	-6.501e-06	5.50375e-05	-2.31764e-05	8.69612e-05	-3.50991e-05	-4.77139e-05
529.332	0.000727637	0.000716408	0.000744152	0.000499621	0.000156438	6.49222e-05	-1.85437e-06	-2.57267e-06	4.99758e-05	-8.55835e-05	6.18207e-05	-3.61324e-05	-3.32656e-05
528.842	0.00071822	0.000818325	0.000721152	0.000570787	0.00018003	7.34233e-06	-2.79319e-05	-8.94267e-06	5.85458e-05	-7.4536e-05	6.82063e-05	-1.85491e-05	1.43986e-05
528.351	0.000796553	0.000867242	0.000760318	0.000604371	0.000155313	4.89598e-05	1.64015e-05	-4.17452e-05	5.41258e-05	-6.61651e-05	0.000132454	7.17009e-05	-1.17223e-05
527.86	0.000811053	0.000841158	0.000796652	0.000580287	0.000212113	5.88464e-05	6.44146e-06	9.39983e-06	1.21833e-06	-8.07343e-05	7.09345e-05	8.76761e-06	-9.23373e-05
527.369	0.000915303	0.000923908	0.000801735	0.000643954	0.000244447	9.29982e-05	4.34396e-06	-1.1146e-05	5.58842e-05	-1.29185e-05	3.27537e-05	3.20976e-05	-6.90873e-05
526.878	0.00100889	0.00101941	0.000975485	0.000692621	0.000290172	6.3893e-05	5.84265e-05	2.22415e-05	-7.476e-06	1.53707e-05	5.10937e-05	-3.73324e-05	-4.39406e-05
526.387	0.00111055	0.00103441	0.00103582	0.000743454	0.000298388	5.19532e-05	9.31098e-05	-5.94267e-06	-6.0067e-06	-2.51622e-05	1.9595e-06	1.18751e-05	-4.83123e-05
525.896	0.0011343	0.00114424	0.00106715	0.000765454	0.00036983	6.29711e-05	7.06098e-05	-1.34702e-05	2.78617e-05	1.75124e-05	6.95852e-05	3.00143e-05	2.64119e-05
525.405	0.00115014	0.00124741	0.00107124	0.000873871	0.000293372	4.30623e-05	-5.77783e-05	1.06582e-05	4.96067e-05	-4.06643e-05	8.09328e-05	3.32576e-05	5.30186e-05
524.914	0.00122989	0.00123332	0.00107657	0.000820537	0.00030923	4.95515e-05	-3.04127e-05	7.51415e-05	-1.571e-05	4.8379e-05	7.84462e-05	1.82343e-05	4.70619e-05
524.422	0.00126789	0.00124241	0.00111949	0.000836037	0.00033808	3.03532e-05	-9.84227e-05	-1.78485e-05	3.26242e-05	-4.14151e-05	-3.12697e-05	-2.79491e-05	-1.13398e-05
523.931	0.00130339	0.00131183	0.00119182	0.000908871	0.000304622	2.12073e-05	-6.4607e-05	-9.96683e-06	9.32375e-05	1.52807e-05	1.84303e-05	3.21659e-05	-9.17539e-05
523.439	0.00135097	0.00135024	0.0012639	0.000890538	0.00039498	6.39943e-05	6.26181e-05	-4.40527e-05	0.000134871	-1.54876e-05	6.25468e-05	4.34234e-05	-1.99648e-05
522.948	0.00141205	0.00142858	0.0012614	0.000834371	0.000277897	0.000151081	0.000123001	-3.20277e-05	9.23042e-05	-2.22436e-05	-1.62188e-05	-4.05741e-05	-7.92123e-05
522.456	0.00152272	0.00136282	0.00127657	0.00102712	0.00028258	0.000104372	3.42181e-05	5.70498e-05	0.000100929	2.22904e-06	1.01153e-05	7.87594e-06	-2.51973e-05
521.965	0.00155489	0.00139266	0.00127874	0.00106254	0.000388822	0.000128575	-2.12437e-06	1.79748e-05	0.000109463	2.69237e-06	2.26867e-06	-3.16407e-05	6.24236e-05
521.473	0.00153747	0.00149141	0.00124132	0.000988037	0.000356047	9.88382e-05	9.47146e-06	-5.90002e-05	0.000100729	8.43699e-05	3.13587e-05	-3.55657e-05	4.49144e-05
520.981	0.00156272	0.00151274	0.00126757	0.000997621	0.000376755	0.000138312	1.16306e-05	5.8665e-06	9.83958e-05	1.86732e-05	8.25562e-05	5.39094e-06	-4.73906e-05
520.489	0.00159514	0.00151358	0.00147274	0.00101612	0.000472622	0.000180431	6.40765e-05	-2.10743e-05	5.9e-05	-4.1518e-06	6.22776e-05	-4.82574e-05	-6.61123e-05
519.997	0.00167947	0.00157399	0.00149124	0.00102729	0.000441463	0.000163923	4.23931e-05	-4.13952e-05	6.03908e-05	-1.21576e-05	3.64487e-05	-2.59824e-05	-0.000154062
519.505	0.00171214	0.00156883	0.00150932	0.0011387	0.000406155	0.000151181	5.18646e-06	7.00832e-05	3.897e-05	-1.83685e-05	-2.31613e-05	-6.07824e-05	-0.000110204
519.013	0.00164855	0.00162666	0.00150557	0.00114745	0.000325872	0.000135161	2.93765e-05	3.57498e-05	3.7925e-05	-6.43893e-05	4.93783e-06	-3.79491e-05	-2.37806e-05
518.521	0.00168114	0.00175341	0.0015569	0.00112104	0.00036573	-1.62693e-05	-1.52044e-05	4.83415e-05	4.71042e-05	-4.75568e-05	1.70337e-05	-4.45574e-05	1.50977e-05
518.029	0.00175505	0.00175932	0.00156974	0.00110179	0.000442463	0.000109121	1.54798e-05	3.62665e-05	4.00008e-05	-9.45351e-05	1.24262e-05	-3.46657e-05	7.47856e-06
517.537	0.0019218	0.00183133	0.00154415	0.0012007	0.000395005	0.000110609	3.46848e-05	-3.66552e-05	-2.85658e-06	-9.72176e-05	1.80428e-05	-0.000122257	-1.66814e-05
517.045	0.00199697	0.00186674	0.00164432	0.00114062	0.00044513	6.32661e-05	1.55815e-05	-5.35785e-05	0.000104663	-0.000103159	-1.01163e-05	-8.46324e-05	-1.89798e-05
516.552	0.00193572	0.00187641	0.0016864	0.00131137	0.00054178	6.26691e-05	-0.000131309	4.69983e-06	4.44192e-05	-8.5356e-05	-7.1553e-05	-0.000105599	-0.000114679
516.06	0.00196639	0.00193483	0.00184165	0.0013472	0.000436338	7.51123e-05	-3.96594e-05	-0.000101493	1.26117e-05	-7.65193e-05	-1.5168e-05	-0.000111916	-0.000138171
515.567	0.0019978	0.00206791	0.00190082	0.0013757	0.000455297	5.9969e-05	-2.9376e-05	-1.66435e-05	7.49208e-05	-6.17718e-05	-9.77113e-05	2.89309e-05	1.00569e-05
515.075	0.0021258	0.00203624	0.00179849	0.00132829	0.000470505	0.000162348	-1.6956e-05	-0.000137378	-5.70925e-05	-5.4201e-05	-6.14113e-05	-2.53916e-05	-5.64039e-05
514.582	0.00210564	0.00209033	0.00192449	0.00138854	0.000477547	9.45815e-05	-6.24394e-05	-0.000104177	-6.247e-05	-3.02843e-05	3.2562e-05	-2.92907e-05	-2.91727e-06
514.089	0.00223055	0.00213733	0.0019839	0.00140354	0.00059403	0.000177865	-1.88494e-05	-6.58518e-05	-1.68108e-05	2.0809e-05	-2.67113e-05	5.14469e-05	-0.000130487
513.597	0.00223005	0.00212991	0.0019509	0.00147412	0.00060528	0.000106402	7.49348e-05	1.92665e-05	6.98475e-05	-3.36718e-05	-4.3303e-05	-6.95324e-05	2.72999e-05
513.104	0.00228772	0.00209683	0.0020134	0.0014832	0.000551947	8.62032e-05	6.54265e-05	4.53317e-06	6.38367e-05	-2.78494e-05	0.000105685	-6.36907e-05	-6.47394e-06
512.611	0.00241472	0.00227949	0.00207582	0.0015092	0.00054778	0.000171465	-9.46271e-06	-8.68597e-05	-9.61183e-06	3.03624e-05	-4.50717e-06	7.03011e-06	-6.26539e-05
512.118	0.00246722	0.00228966	0.00209657	0.00149179	0.00059053	6.06495e-05	-1.06785e-05	-4.25377e-05	5.44025e-05	4.60674e-05	-9.96883e-06	-4.56991e-05	-7.78539e-05
511.625	0.0025738	0.00230333	0.00209065	0.00155129	0.000611113	0.000248881	5.43015e-05	-2.90302e-05	6.49358e-05	-4.44601e-05	-2.84863e-05	-3.05657e-05	-3.96181e-05
511.132	0.00251789	0.00228774	0.00214657	0.00157387	0.000604613	0.00023889	-4.43835e-05	-4.22318e-05	6.41867e-05	-3.66263e-06	1.77787e-05	-6.27406e-06	-5.53373e-05
510.639	0.00261155	0.00235358	0.00231674	0.00161179	0.000623863	0.000234681	-5.07021e-06	-4.0831e-05	3.92833e-06	-5.69846e-06	-4.52717e-06	3.78593e-05	1.82986e-05
510.146	0.00266264	0.00251049	0.00227399	0.00165429	0.000669613	0.000209282	1.45556e-05	-4.48327e-05	8.28292e-05	1.28265e-05	5.75688e-05	-4.60824e-05	1.98027e-05
509.652	0.00270697	0.00255041	0.0023789	0.00155129	0.000616113	0.000125211	-2.0936e-05	-8.19265e-05	6.70575e-05	-6.19026e-05	-6.72613e-05	-6.87241e-05	-1.69098e-05
509.159	0.00261814	0.00260683	0.0023309	0.00167095	0.000732697	0.000113373	1.28979e-06	-6.80002e-05	-8.54783e-06	-0.000114897	-1.78905e-05	-1.50624e-05	-2.99406e-05
508.666	0.00278147	0.00270066	0.00239165	0.00163729	0.00072453	0.000137232	5.83396e-06	-2.95093e-05	8.59792e-05	-2.19218e-05	7.68378e-05	-2.18141e-05	-4.72589e-05
508.172	0.00290314	0.00276391	0.00246749	0.00170804	0.00071103	0.000213673	3.87396e-06	-7.2221e-05	-2.316e-05	-3.29655e-05	3.80295e-05	1.97693e-05	1.273e-08
507.679	0.0029698	0.00278624	0.00253382	0.00182879	0.000726947	0.000214681	-5.72935e-05	-3.25167e-07	1.73333e-05	-2.61388e-05	0.000119055	-3.19324e-05	-3.86414e-05
507.185	0.00306372	0.00281758	0.00258115	0.00183529	0.00079903	0.000206556	-0.000127673	-3.1221e-05	7.4395e-05	-6.3851e-05	2.91812e-05	-8.17824e-05	0.000121804
506.691	0.00305755	0.00291324	0.00259757	0.00190787	0.00076803	0.000181932	-2.5746e-05	5.59582e-05	5.42833e-07	-0.000133738	1.21945e-05	-6.13741e-05	-1.79223e-05
506.198	0.00307997	0.00297182	0.00273174	0.00191337	0.000734863	0.000170882	-5.00104e-06	-2.5351e-05	1.4195e-05	-0.000125022	8.4542e-05	-6.59991e-05	-1.60603e-07
505.704	0.00318114	0.00293908	0.00273782	0.00197412	0.000826697	0.000202007	8.39515e-05	-6.51793e-05	0.000101246	-9.91485e-05	4.992e-06	-8.29324e-05	-7.56644e-06
505.21	0.00318964	0.00297874	0.00284124	0.00207162	0.000806863	0.00019124	6.63681e-05	-7.82946e-05	4.20433e-05	-5.05993e-05	5.65655e-05	-4.49074e-05	3.68276e-05
504.716	0.00333622	0.00307141	0.00282174	0.00210962	0.00088478	0.00018729	7.23265e-05	-6.22393e-05	4.20592e-05	1.91465e-05	-6.5228e-05	-8.40491e-05	-0.000119804
504.222	0.00338614	0.00310482	0.00283282	0.00212354	0.000876447	0.000227573	2.94348e-05	2.15082e-05	-6.169e-05	-0.000141922	3.71228e-05	-6.09491e-05	-0.000113279
503.728	0.00342547	0.00317941	0.00283207	0.00207604	0.00092853	0.000153756	3.53098e-05	-7.18852e-05	5.33383e-05	-0.000142805	1.77628e-05	-3.60657e-05	-4.22698e-05
503.234	0.00347105	0.00328057	0.00298057	0.0021597	0.000846613	0.000173323	6.85931e-05	7.92483e-06	5.823e-05	-0.000121688	1.8967e-05	-7.60824e-05	-8.93206e-05
502.74	0.0035053	0.00332082	0.0030934	0.0022747	0.000882197	0.000174956	-6.55604e-06	1.15248e-05	5.69375e-05	-3.8796e-05	5.41237e-05	-0.000171549	-3.40581e-05
502.245	0.00352439	0.00340299	0.00311565	0.00222912	0.000874447	0.00022404	6.48681e-05	-5.74017e-06	5.35317e-05	-7.89085e-05	1.02e-07	3.97634e-05	3.50892e-05
501.751	0.00366055	0.00342691	0.00316698	0.0022252	0.00087053	0.00027754	-1.95419e-05	-3.87577e-05	2.20083e-05	-0.00011325	-2.04655e-05	4.96766e-05	4.66494e-05
501.257	0.00370247	0.00343641	0.00324274	0.00231754	0.000972697	0.000245607	7.66681e-05	-6.93517e-06	-7.43025e-06	-8.28068e-05	-2.58947e-05	-4.83074e-05	-3.34531e-05
500.762	0.00380705	0.00345132	0.00322715	0.00231887	0.00101895	0.000232931	8.68931e-05	5.50817e-06	2.57692e-05	-1.0826e-05	2.9707e-05	-7.70657e-05	-8.88623e-05
500.268	0.00379239	0.00350932	0.0032779	0.00239045	0.00095528	0.000240915	5.62098e-05	-5.5951e-05	4.91475e-05	-3.2593e-05	-1.95455e-05	-7.62491e-05	2.5194e-06
499.773	0.00383272	0.00363766	0.00335824	0.00245512	0.000969697	0.000209998	2.61598e-05	-8.68111e-05	-3.08208e-06	-6.88568e-05	2.52117e-06	-7.70741e-05	7.44202e-05
499.278	0.00389005	0.00367091	0.00335924	0.00245087	0.00091953	0.000194973	7.97848e-05	-6.18627e-05	-8.07025e-05	-0.000104648	4.21283e-06	-3.15241e-05	4.43661e-05
498.784	0.00403597	0.00375091	0.00343432	0.00240887	0.00101078	0.000145263	-6.40437e-06	1.39165e-05	-2.11175e-05	-2.43069e-05	1.10378e-05	-9.89241e-05	4.97273e-06
498.289	0.00403655	0.00372874	0.00341615	0.00257254	0.00105203	0.000182865	-8.55687e-06	-0.000104223	-4.3465e-05	-7.86593e-05	-1.8143e-05	-1.39274e-05	7.82277e-05
497.794	0.00409739	0.00374407	0.00347515	0.00249837	0.00102036	0.00014884	2.20956e-05	-6.07752e-05	1.38525e-06	-9.1146e-05	4.28245e-05	1.96218e-05	5.56902e-05
497.299	0.00405455	0.00387866	0.00351449	0.00248912	0.0010287	0.000201523	3.29681e-05	-9.01817e-05	4.59975e-05	-6.16018e-05	2.79195e-05	3.56018e-05	7.48294e-05
496.804	0.00408789	0.00377541	0.00345298	0.00258437	0.00104745	0.000210015	2.55448e-05	-2.97527e-05	0.000105013	-1.31568e-05	-6.81383e-06	4.79284e-05	-2.43248e-05
496.309	0.00401414	0.00370149	0.00350865	0.00254937	0.00101661	0.000296765	3.40598e-05	-3.2911e-05	6.64083e-05	-3.96518e-05	5.61283e-06	-9.54656e-06	-2.43064e-05
495.814	0.00399197	0.00365699	0.0034309	0.0025137	0.00098453	0.000276706	4.83181e-05	-3.72977e-05	5.25542e-05	-6.05951e-05	-2.4653e-05	1.93943e-05	1.29986e-05
495.319	0.00403539	0.00363933	0.00334949	0.0024307	0.000989613	0.00023969	1.05348e-05	-3.66452e-05	-4.67308e-05	-1.57018e-05	-1.29063e-05	-1.51282e-05	4.05341e-05
494.824	0.00394114	0.00364416	0.00339165	0.00243154	0.00105086	0.000228698	2.5059e-05	-3.36627e-05	3.43117e-05	-1.34346e-06	-1.29788e-05	-7.96407e-05	2.72711e-05
494.328	0.00394289	0.00364358	0.00327865	0.00236445	0.000983947	0.000268323	6.35848e-05	-1.65143e-05	-1.32377e-05	-3.34463e-05	-1.78383e-06	-6.59991e-05	-8.31706e-05
493.833	0.00390205	0.00354908	0.00326965	0.00238562	0.00096553	0.000255948	4.57181e-05	-4.79168e-05	2.94475e-05	-6.10376e-05	-5.36967e-06	-3.34741e-05	-7.8806e-06
493.338	0.00387847	0.00349991	0.00323849	0.00234895	0.000945613	0.000206498	7.15015e-05	-3.84293e-05	3.7715e-05	-3.07522e-05	5.48578e-05	-1.86991e-05	-5.70456e-05
492.842	0.00370989	0.00339666	0.00316899	0.00229895	0.000963197	0.00018279	1.84915e-05	-6.96935e-05	3.23333e-07	-7.26101e-05	7.67553e-05	-5.23074e-05	2.46169e-05
492.346	0.00367314	0.00334249	0.00309065	0.00216554	0.000897863	0.000288181	1.1679e-05	-5.7136e-05	-6.32459e-06	-6.76576e-05	-2.5978e-05	-1.87032e-05	1.72286e-05
491.851	0.00368022	0.00335282	0.00310732	0.00217687	0.00084728	0.000278931	2.4149e-05	-4.19852e-05	1.28817e-05	2.65487e-06	1.61653e-05	2.23261e-06	9.52023e-06
491.355	0.00365105	0.00334133	0.00306207	0.00214579	0.000924863	0.000261098	3.48015e-05	-9.85543e-05	-4.66375e-05	-7.77885e-05	6.02322e-05	-1.94741e-05	-2.26098e-05
490.859	0.00369589	0.00335616	0.0030989	0.00218679	0.000928363	0.000320515	7.25681e-05	-0.000112757	-3.62067e-05	-2.81166e-05	-1.71247e-05	8.77011e-06	-5.19373e-05
490.364	0.00367464	0.00335349	0.00304474	0.00217329	0.00088078	0.000266507	-9.52771e-06	-7.22518e-05	1.23958e-05	-2.594e-05	-1.57988e-05	2.63384e-05	-2.08298e-05
489.868	0.00367497	0.00331841	0.00304332	0.00213904	0.000879197	0.000304915	1.44648e-05	-2.25177e-05	5.42658e-05	-1.59601e-05	-5.75883e-06	-8.225e-09	-6.55539e-05
489.372	0.0035873	0.00327982	0.00303932	0.00211445	0.00086453	0.000260115	5.62931e-05	-4.54693e-05	3.47317e-05	-1.04868e-05	4.26912e-05	-3.40241e-05	-2.10164e-05
488.876	0.0035383	0.00321374	0.00297507	0.0021037	0.00085828	0.000260898	3.51515e-05	-2.72535e-05	-5.01858e-05	-6.72493e-05	3.91345e-05	4.60344e-06	4.79356e-06
488.38	0.00355147	0.00320124	0.00288465	0.00206445	0.000874447	0.000248265	-2.73835e-05	-4.96835e-05	5.83083e-06	-4.82293e-05	9.16895e-05	-5.72824e-05	-1.68273e-05
487.883	0.00356464	0.00322241	0.00297765	0.00211237	0.000824447	0.000229356	-1.9261e-05	-0.000125675	5.2e-07	-4.92276e-05	2.70828e-05	-8.94739e-06	-4.94623e-05
487.387	0.00363514	0.00333982	0.00299357	0.00217162	0.000871363	0.000285507	3.09098e-05	-4.33952e-05	1.92167e-07	-1.99763e-06	1.57533e-06	-2.08366e-05	-1.55998e-05
486.891	0.00376972	0.00352732	0.00316224	0.0022977	0.00097353	0.000348465	3.49681e-05	2.14665e-05	-2.22575e-06	-6.87301e-05	-1.57547e-05	-5.35574e-05	1.53052e-05
486.395	0.00397114	0.00372216	0.0033759	0.00242737	0.000975363	0.000275965	1.1549e-05	-2.98052e-05	-5.22986e-06	-1.42368e-05	9.09617e-06	-2.63074e-05	8.04356e-06
485.898	0.00415239	0.00393849	0.00351174	0.00256095	0.00106145	0.000265881	5.28896e-06	-2.0096e-05	7.44408e-05	-9.2241e-05	4.7245e-06	4.61451e-05	8.44856e-06
485.402	0.00445814	0.00418874	0.0037304	0.00279629	0.0010832	0.000197382	3.32646e-06	-1.34785e-05	7.15e-05	-4.92551e-05	-2.76633e-06	-1.42632e-05	3.90211e-05
484.905	0.00472439	0.00455707	0.00403399	0.00299637	0.00120895	0.000260873	2.24715e-05	-7.67643e-05	6.90275e-05	-4.99276e-05	1.65503e-05	-5.26989e-06	3.87361e-05
484.409	0.0050338	0.00485508	0.00432115	0.00321737	0.00129545	0.000301107	3.21431e-05	-2.71485e-05	5.70667e-06	-4.35426e-05	2.99053e-05	-5.61407e-05	2.62611e-05
483.912	0.0054553	0.00523749	0.00469715	0.00344412	0.00134403	0.000283356	1.94915e-05	4.64983e-06	-5.76531e-06	-7.09476e-05	4.83503e-05	-2.10899e-05	1.69119e-05
483.415	0.00583689	0.00549308	0.0050644	0.00364604	0.00150995	0.000243848	0.000129085	6.22332e-05	2.11183e-05	-8.55126e-05	1.17587e-05	-3.19906e-06	-1.73489e-05
482.918	0.00608039	0.00577824	0.00526498	0.00383654	0.00156078	0.000307215	0.000132401	2.86748e-05	5.57067e-05	-4.90068e-05	-5.49947e-05	-2.74991e-05	-8.84373e-05
482.422	0.00629655	0.00594666	0.00544365	0.00402829	0.0016832	0.000401173	0.000144193	-1.2891e-05	4.81758e-05	-9.18596e-06	-1.58838e-05	-4.27991e-05	-9.49706e-05
481.925	0.00655539	0.00610199	0.00557932	0.00405812	0.00171586	0.000330256	6.51098e-05	5.50248e-05	6.26125e-05	2.33649e-05	-6.36947e-05	-7.90573e-06	-1.17839e-05
481.428	0.00666297	0.00623374	0.0056739	0.0041137	0.00172086	0.000401548	0.000123476	-9.49517e-06	6.26767e-05	1.18624e-05	2.10312e-05	-8.20491e-05	-1.03273e-05
480.931	0.00681297	0.00634449	0.00581498	0.00422104	0.00183036	0.000339065	0.000111918	2.85165e-05	9.07042e-05	8.54038e-07	3.45045e-05	-3.75491e-05	-2.54381e-05
480.433	0.00689139	0.00645599	0.00586123	0.0043212	0.0017522	0.000360282	5.52598e-05	8.08167e-07	1.33442e-05	-9.9811e-05	6.33624e-05	-1.25682e-05	-6.33539e-05
479.936	0.00700447	0.00646299	0.00593857	0.00427562	0.00183503	0.00037909	3.83098e-05	-4.60735e-05	-7.03092e-06	-9.30501e-05	-5.10863e-05	-2.98741e-05	3.36001e-05
479.439	0.00710814	0.00656249	0.0060614	0.00437054	0.00190045	0.000393573	3.07848e-05	4.02483e-06	2.33725e-05	-7.50626e-05	6.132e-06	-4.33906e-06	4.18176e-05
478.942	0.00723105	0.00669074	0.0061204	0.00444679	0.00186236	0.000352823	6.68598e-05	-5.72143e-05	0.000119571	-4.11101e-05	-2.6903e-05	-3.80407e-05	5.1994e-06
478.444	0.0072518	0.00674574	0.0061574	0.00448079	0.00186836	0.000356073	1.10723e-05	-1.7346e-05	1.39833e-05	-4.38918e-05	3.49545e-05	3.81109e-05	5.33169e-05
477.947	0.00738022	0.00686908	0.00625565	0.00455629	0.00193403	0.000411557	0.000108751	-9.56093e-05	8.55542e-05	-2.74948e-05	1.26428e-05	-2.38891e-05	-6.81373e-05
477.449	0.0074308	0.00694816	0.00633107	0.00457329	0.00194103	0.000419657	0.000100726	-1.84493e-05	5.47917e-06	-8.36576e-05	-6.45863e-05	-2.34632e-05	8.12219e-05
476.952	0.00750289	0.00692941	0.00640574	0.00468637	0.00196936	0.000396323	0.000151251	-4.5461e-05	-1.26517e-06	-9.3666e-05	-1.8888e-05	-1.84532e-05	-3.30231e-05
476.454	0.00755214	0.00698091	0.00642015	0.00463679	0.0019467	0.00042604	0.00023161	3.56832e-05	3.39217e-05	-0.000129547	-3.0328e-05	-5.76157e-05	-5.20206e-05
475.956	0.00759122	0.00714924	0.00652974	0.00475887	0.00201753	0.000373031	0.000114026	7.31248e-05	-1.8025e-05	-9.84126e-05	-2.09655e-05	-1.86516e-05	-9.60394e-06
475.459	0.00768955	0.00710583	0.00657765	0.00476804	0.00200186	0.000488665	0.000109593	3.68248e-05	-1.6235e-05	-9.58735e-05	8.3007e-05	-3.16157e-05	-0.000104029
474.961	0.00775955	0.00710291	0.00660724	0.00472004	0.00196736	0.00046869	4.87098e-05	8.60832e-05	8.88958e-05	-0.000113805	-2.48197e-05	-4.65074e-05	-6.66956e-05
474.463	0.00780955	0.00718924	0.00664815	0.00480104	0.0019932	0.00052584	0.00014501	4.98332e-05	0.000127946	-0.000128163	3.5642e-05	-0.000122299	-1.13698e-05
473.965	0.00780039	0.00725591	0.00672507	0.00486279	0.00208195	0.000488773	0.000227685	-1.57177e-05	6.76517e-05	-6.48043e-05	0.000100984	-9.94074e-05	-7.16539e-05
473.467	0.00775205	0.00742283	0.00670315	0.00491412	0.00208345	0.00052689	0.00011156	1.3915e-06	0.000114038	-5.93543e-05	9.52367e-06	-9.91157e-05	2.81244e-05
472.969	0.00784705	0.00749349	0.00682532	0.0049807	0.00207303	0.000479981	0.00012196	-6.72818e-05	6.74925e-05	-5.0381e-05	-3.80113e-05	-5.26407e-05	1.28486e-05
472.47	0.00793122	0.00738416	0.00676873	0.00499079	0.00212286	0.000445282	8.37765e-05	-1.22052e-05	1.31058e-05	-6.2891e-05	9.33117e-06	-7.97491e-05	-3.41239e-05
471.972	0.00793289	0.00747474	0.00679898	0.00489879	0.00214111	0.000488956	0.000184893	3.58317e-06	8.64875e-05	-8.15868e-05	1.07312e-05	-0.000133424	-0.000106487
471.474	0.00801955	0.00747124	0.00684224	0.00499187	0.00212995	0.00044419	0.000169568	-1.24593e-05	6.23808e-05	-3.05475e-05	-3.3753e-05	-4.78324e-05	-8.23623e-05
470.976	0.00792372	0.00739924	0.00687649	0.0049062	0.0021647	0.00042389	4.08681e-05	2.55748e-05	0.000110079	-7.37926e-05	-3.0228e-05	-7.65991e-05	-5.60373e-05
470.477	0.00801205	0.00743141	0.00690282	0.00495129	0.00218311	0.00041889	7.77598e-05	3.75165e-05	-2.75142e-05	-5.41293e-05	5.64117e-06	3.88209e-05	1.79769e-05
469.979	0.00803622	0.00746866	0.00682815	0.00507712	0.00212861	0.000555223	9.07681e-05	1.37748e-05	0.000117121	-6.54193e-05	3.55645e-05	-2.49072e-06	1.89069e-05
469.48	0.00799622	0.00752091	0.00682349	0.00503445	0.00207603	0.000471098	4.70098e-05	3.65748e-05	6.97958e-05	-5.76693e-05	-2.41863e-05	3.26751e-05	6.3369e-06
468.981	0.00799872	0.00742324	0.00684949	0.00501612	0.00214961	0.00041984	2.51831e-05	9.89498e-05	-7.13225e-06	4.28654e-06	3.35478e-05	-1.78832e-05	1.10152e-05
468.483	0.00791872	0.00742674	0.00689998	0.00496362	0.00213486	0.000360282	0.000144176	8.21332e-05	-4.82475e-05	-1.77285e-05	-3.52863e-05	-1.40807e-05	-1.78394e-06
467.984	0.00789872	0.00744433	0.00681382	0.00500912	0.00212103	0.000409698	0.000149568	-3.41493e-05	-4.63917e-05	-3.1844e-05	1.4762e-05	-5.08656e-06	-8.1181e-06
467.485	0.00787705	0.00738191	0.00686957	0.00500512	0.00211236	0.000457465	0.000141776	5.04832e-05	1.42883e-05	-6.01051e-05	2.77278e-05	-7.08157e-05	1.50702e-05
466.986	0.00783372	0.00732441	0.00674532	0.00496545	0.00213395	0.000450065	0.000149385	1.95415e-05	5.70658e-05	-0.000102515	1.60237e-05	-0.000109232	-6.08539e-05
466.487	0.00785205	0.00724658	0.00667882	0.00486929	0.00205061	0.00045169	0.000165593	3.74498e-05	7.8725e-07	-0.000112789	-2.3053e-05	-8.56241e-05	2.27152e-05
465.988	0.00775122	0.00722566	0.00658048	0.00478995	0.00201511	0.00040104	0.000112093	2.99915e-05	8.67958e-05	-4.96243e-05	2.17533e-06	-4.81824e-05	-1.54723e-05
465.489	0.00761205	0.00703949	0.0064929	0.0047052	0.00201853	0.00040659	0.00013001	2.74998e-05	1.87092e-05	-2.17793e-05	3.65303e-05	1.80234e-05	-4.14727e-06
464.99	0.00745264	0.00684783	0.0062999	0.00457804	0.00193261	0.000412015	0.00012416	5.78582e-05	4.81667e-06	-0.00013138	2.14512e-05	1.27076e-05	-1.35331e-05
464.491	0.00729339	0.00678941	0.00617057	0.00449679	0.00193928	0.000402006	6.52848e-05	4.18665e-05	3.06033e-05	-7.91093e-05	3.20087e-05	-2.20149e-05	-2.00748e-05
463.992	0.00711689	0.00664491	0.00610815	0.00447779	0.0018462	0.000398382	6.20515e-05	-4.02552e-05	-2.92375e-05	-4.14285e-05	-1.68138e-05	5.57434e-05	-4.39631e-05
463.492	0.00708839	0.00659691	0.00604382	0.0044197	0.00180211	0.00040064	7.26265e-05	-5.78927e-05	4.55417e-05	-4.76276e-05	-6.123e-06	5.87644e-05	7.38523e-06
462.993	0.00697105	0.00647608	0.00593024	0.00437279	0.00184986	0.00041919	0.00015536	2.52332e-05	8.81708e-05	-2.59729e-05	2.10945e-05	4.46826e-05	-1.2481e-06
462.493	0.00693664	0.00649641	0.00584915	0.0043352	0.00181936	0.000358165	3.58515e-05	4.29983e-06	5.68575e-05	-0.000114497	1.23862e-05	8.57901e-05	-3.61298e-05
461.994	0.00683714	0.00645424	0.00585615	0.00434879	0.00173786	0.000294598	-2.26769e-05	2.76832e-05	1.11883e-05	-3.0324e-05	9.25867e-06	2.98094e-06	2.22436e-05
461.494	0.00679289	0.00649366	0.00581515	0.00428845	0.00178311	0.000397165	8.83598e-05	4.48415e-05	2.12567e-05	-7.96176e-05	8.652e-06	1.79176e-05	3.07619e-05
460.994	0.00685839	0.00641924	0.00580357	0.0042407	0.00176345	0.000347482	0.000135301	2.18415e-05	3.04933e-05	-2.22188e-05	2.14137e-05	-1.08607e-05	7.62819e-05
460.495	0.0068358	0.00647166	0.00583324	0.00428345	0.00178453	0.000366398	4.09098e-05	4.22248e-05	3.2295e-05	-4.63018e-05	3.49337e-05	9.45818e-05	-3.97498e-05
459.995	0.00690847	0.00662374	0.00593182	0.00430187	0.0018332	0.000387357	0.000101143	2.51998e-05	4.92342e-05	-4.05176e-05	5.72609e-05	4.39943e-05	2.78254e-05
459.495	0.00702464	0.00659607	0.0059814	0.00434912	0.00177803	0.000358898	0.000174035	4.60248e-05	8.10458e-05	-7.99935e-05	9.74487e-05	3.80534e-05	-3.24348e-05
458.995	0.00710397	0.00671866	0.00602524	0.00439929	0.00182445	0.000311982	2.37015e-05	2.74665e-05	3.99417e-05	-4.21285e-05	1.8745e-06	7.38927e-06	7.20877e-05
458.495	0.00712514	0.00663208	0.00606765	0.00442812	0.00181161	0.000399698	9.31431e-05	-4.4506e-05	-4.23525e-05	2.44715e-05	3.222e-06	4.05043e-05	1.59669e-05
457.995	0.00703814	0.00665833	0.00609282	0.0043947	0.0018037	0.000357623	0.000131985	-8.80267e-06	6.0325e-05	-3.9668e-06	3.12653e-05	4.51559e-05	-3.16156e-05
457.495	0.00701339	0.00659591	0.00598524	0.0043757	0.00185345	0.000296482	0.000136618	8.36082e-05	1.96558e-05	2.49482e-05	-1.2838e-05	7.16668e-05	-7.43894e-06
456.995	0.00699297	0.00646249	0.0059444	0.00437754	0.00179436	0.00034949	8.16931e-05	2.23832e-05	0.000103071	-2.85925e-05	4.23162e-05	4.76143e-05	5.30856e-06
456.494	0.00696097	0.00651183	0.00589099	0.00431295	0.0018332	0.00034299	0.000110126	9.35498e-05	2.54175e-05	5.90904e-06	-5.28197e-05	7.55984e-05	4.93577e-05
455.994	0.00687972	0.00639983	0.00582474	0.0043217	0.00175128	0.000432056	8.90431e-05	-1.82477e-05	2.74758e-05	-1.46651e-05	5.87758e-05	5.06373e-05	6.41819e-05
455.494	0.00677755	0.00630208	0.00577049	0.00422545	0.00174728	0.000383456	0.000143201	2.94498e-05	1.47067e-05	-2.4292e-05	9.41117e-06	3.49226e-05	-7.1856e-06
454.993	0.00667439	0.00621691	0.00568965	0.00409545	0.00168753	0.000302981	0.00016041	-3.08793e-05	5.14508e-05	-2.40516e-05	-2.27863e-05	0.000106363	8.35027e-05
454.493	0.00662514	0.00614874	0.00561407	0.00417587	0.00168411	0.000388423	0.000156985	2.52165e-05	7.30758e-05	-9.90693e-05	5.48558e-05	6.27896e-05	3.36547e-05
453.992	0.00651089	0.00606424	0.0056069	0.00409245	0.00167245	0.000397381	0.000178201	3.36415e-05	2.45642e-05	-6.25543e-05	-3.05363e-05	-1.33907e-05	4.40986e-05
453.492	0.00649205	0.00608283	0.0055204	0.00399545	0.00166203	0.00041329	9.33015e-05	1.61165e-05	1.89983e-06	-0.000115622	4.04403e-05	6.24728e-05	3.41405e-05
452.991	0.00641714	0.00598741	0.00539482	0.00399604	0.00166795	0.00037789	0.000131901	1.53748e-05	-3.83e-07	-5.84526e-05	-1.03547e-05	7.35018e-05	7.05069e-05
452.49	0.00635089	0.00584508	0.00541749	0.00392387	0.00163328	0.00037699	0.00013601	2.97915e-05	3.42175e-05	-1.97568e-05	6.55072e-05	4.71001e-05	3.16106e-06
451.989	0.00623722	0.00576016	0.00522115	0.00389937	0.00158253	0.000406748	7.28431e-05	-7.2986e-05	8.99875e-05	-9.26013e-06	8.0132e-05	0.000102094	6.31836e-05
451.488	0.00612055	0.00573566	0.00518948	0.00384595	0.00153653	0.00038984	3.44265e-05	-2.18918e-05	6.55433e-05	-9.4756e-05	4.68295e-05	1.61109e-05	5.60694e-05
450.987	0.00600839	0.00568333	0.00508999	0.00373862	0.00152328	0.00038889	0.000110843	-2.01285e-05	6.263e-05	-5.15018e-05	-1.4348e-05	8.88678e-06	-7.37144e-06
450.486	0.00591747	0.00548141	0.00505732	0.00374529	0.00153203	0.00033769	3.75431e-05	-2.46435e-05	6.535e-05	-5.11835e-05	-2.3428e-05	8.24384e-05	7.56652e-05
449.985	0.00581414	0.00550091	0.0049614	0.00364312	0.00148511	0.000368181	8.42181e-05	-3.22352e-05	6.13233e-05	-1.03843e-05	6.98117e-06	4.43601e-05	-1.80823e-05
449.484	0.0057833	0.00539441	0.00486924	0.00365629	0.00149528	0.000361273	8.84265e-05	6.34983e-06	5.861e-05	-4.56013e-06	6.06867e-06	1.58751e-05	9.9994e-06
448.983	0.00569564	0.00536491	0.00484832	0.00353895	0.00151036	0.000318473	9.95181e-05	2.72248e-05	4.40733e-05	-5.3986e-05	2.52337e-05	8.08726e-05	9.28927e-05
448.481	0.00566739	0.00539024	0.00490082	0.0036142	0.00151753	0.000305131	0.000120376	1.54248e-05	0.000156479	-2.60633e-05	9.8245e-06	0.00012917	2.52802e-05
447.98	0.00574447	0.00539091	0.00492624	0.00364862	0.0014867	0.000333323	0.00014126	2.15832e-05	0.000172804	-6.19876e-05	4.61678e-05	0.000122648	9.53356e-06
447.479	0.00580972	0.00541216	0.00491724	0.00367654	0.00148753	0.000308681	0.000171126	3.35582e-05	0.000112721	-4.12846e-06	0.000123356	0.000134049	5.98752e-05
446.977	0.00570564	0.00541158	0.0049079	0.00365879	0.00159078	0.00040874	0.000204685	6.86082e-05	0.000109171	-3.8459e-05	6.89573e-05	7.86126e-05	2.89857e-05
446.476	0.00567772	0.00534449	0.00491049	0.00365579	0.00153428	0.00035824	0.000211901	7.37248e-05	0.000170121	5.69949e-05	8.87795e-05	3.91243e-05	6.73336e-05
445.974	0.00567439	0.00529566	0.00487515	0.0037507	0.00156503	0.00045589	0.000199635	0.000177766	0.000195246	2.83415e-05	0.000132275	7.77051e-05	-1.79389e-05
445.472	0.00556197	0.00532941	0.00491907	0.00365162	0.00152911	0.000424823	0.000181251	0.00010145	0.000209771	5.82532e-05	0.000162697	0.000142701	2.53111e-05
444.97	0.00548739	0.00516416	0.0048239	0.00355254	0.00158845	0.000490182	0.000184376	0.000120825	0.000252996	6.66782e-05	0.000134274	0.000156843	3.41405e-05
444.469	0.00541205	0.00501966	0.00484574	0.00354579	0.00156253	0.00049314	0.00024181	0.0001403	0.000267662	9.20282e-05	0.000135022	0.000127712	2.31477e-05
443.967	0.00530064	0.00504649	0.00474257	0.00349954	0.00158561	0.000448523	0.000253951	9.03915e-05	0.000200454	0.000133578	0.000128045	0.000121567	0.000122096
443.465	0.00526889	0.00492241	0.00467224	0.00346404	0.00159453	0.000495973	0.000246226	0.000172808	0.000206746	1.25507e-05	0.000210405	0.000197968	0.000122421
442.963	0.00510872	0.00482899	0.00450657	0.00348154	0.0015837	0.000563307	0.00031791	0.000201692	0.000243563	0.000107345	0.000169547	0.000174868	8.00236e-05
442.461	0.0049853	0.00469616	0.00440999	0.00335745	0.00158661	0.000573307	0.00025941	0.000193658	0.000284604	9.78699e-05	0.00025668	0.000181734	7.76327e-05
441.958	0.00482822	0.00459416	0.00438807	0.0033967	0.0016332	0.000592365	0.00037336	0.0002731	0.000315821	0.000236762	0.000238839	0.000233476	8.90052e-05
441.456	0.00475722	0.00447841	0.00429132	0.00333854	0.00156403	0.00063659	0.000413885	0.000279358	0.000444387	0.000293378	0.00021918	0.000196984	3.86039e-05
440.954	0.00462222	0.00432566	0.0042199	0.00328529	0.00161203	0.000724356	0.000358276	0.0003077	0.000410237	0.000264412	0.000288814	0.000255843	0.000108117
440.452	0.0044678	0.00421716	0.00413974	0.00326354	0.00166695	0.00065699	0.000403051	0.000358233	0.000487896	0.000303687	0.000375714	0.000281068	3.29653e-05
439.949	0.00419339	0.00408591	0.00399474	0.00322304	0.00171345	0.000790065	0.000545001	0.000282475	0.000523804	0.000361137	0.000395305	0.000337951	9.41969e-05
439.447	0.00394197	0.00377274	0.00383357	0.0031122	0.0016992	0.000867031	0.000597226	0.000478858	0.000567546	0.000400745	0.000452955	0.000394193	2.67227e-05
438.944	0.00365197	0.00353849	0.00355307	0.00307804	0.00169603	0.00086909	0.000733401	0.000559725	0.000549171	0.000424237	0.000497105	0.000512434	9.45727e-05
438.442	0.0032408	0.00315191	0.00333649	0.00280887	0.00166995	0.00106579	0.000833726	0.000609116	0.000707471	0.000519112	0.000597255	0.000380684	0.000164979
437.939	0.0029228	0.00284474	0.00305057	0.0026037	0.00168403	0.00111671	0.00086031	0.000637066	0.000691663	0.000565637	0.000616914	0.000489343	0.000188238
437.436	0.0023108	0.00236499	0.00273324	0.0023277	0.00158828	0.00118062	0.000865393	0.000716383	0.000803471	0.000593078	0.000655122	0.000562201	0.000182738
436.933	0.00178664	0.00176466	0.00225374	0.00193545	0.00154661	0.00128237	0.000984726	0.000778242	0.000925046	0.000670812	0.00062478	0.000559634	0.000166663
436.43	0.00104814	0.00114849	0.00163857	0.00164079	0.00145186	0.00125346	0.00102448	0.000955741	0.00102163	0.000831862	0.000773805	0.000647484	0.000237571
435.928	0.000243803	0.000414408	0.000908068	0.00119329	0.00119028	0.00125079	0.00103773	0.000940491	0.00106305	0.000823362	0.000803105	0.000664576	0.000216238
435.425	-0.000692173	-0.000464842	0.000211402	0.000582538	0.00100428	0.00124937	0.00111348	0.000940325	0.00103521	0.000793462	0.000877847	0.000686476	0.000336238
434.921	-0.00184036	-0.00150688	-0.000862282	-0.000145638	0.000749113	0.00113471	0.00108364	0.000865575	0.00106955	0.000941778	0.000836855	0.000693126	0.000260663
434.418	-0.00314436	-0.00280542	-0.00200393	-0.000986204	0.000302905	0.00116479	0.00108448	0.000914408	0.00109105	0.000791628	0.000945055	0.000623943	0.000295754
433.915	-0.00478603	-0.00437192	-0.00331768	-0.0020393	-0.000140087	0.00111587	0.00116664	0.000895075	0.00115638	0.000966362	0.000918139	0.000751443	0.000306204
433.412	-0.00671553	-0.00606442	-0.0049516	-0.00328963	-0.000800328	0.000989123	0.00111123	0.000929575	0.00104171	0.00109853	0.000846972	0.000703734	0.000168088
432.909	-0.00873778	-0.00811476	-0.00687493	-0.0049708	-0.00127097	0.000758632	0.00113864	0.000974158	0.00109038	0.000971112	0.000928139	0.000701476	0.000166363
432.405	-0.0111413	-0.0103705	-0.00902385	-0.0064983	-0.00229405	0.000548423	0.00097056	0.000944158	0.000964046	0.00100744	0.000878222	0.000623076	0.000244446
431.902	-0.0137754	-0.0130163	-0.0116054	-0.0083833	-0.00315405	0.000365282	0.00086681	0.000931825	0.000960379	0.000934778	0.000850905	0.000637551	0.000147796
431.398	-0.0168371	-0.0161088	-0.0143146	-0.0106654	-0.0041243	0.000173481	0.000760585	0.000763075	0.000989213	0.00101486	0.000904722	0.000747159	0.000152788
430.895	-0.0203079	-0.019278	-0.0173438	-0.0127954	-0.00526822	-7.80768e-05	0.000882476	0.000740616	0.000914796	0.00100161	0.000960639	0.000662668	0.000233196
430.391	-0.0240446	-0.0226988	-0.0206729	-0.0151912	-0.00651705	-0.00043246	0.000684443	0.000636467	0.000806112	0.000914778	0.000849605	0.000487859	0.000243063
429.887	-0.0281204	-0.0266447	-0.0243196	-0.0180229	-0.00762989	-0.000801043	0.000491543	0.000598691	0.000735879	0.000729095	0.000798797	0.000294493	0.000209863
429.383	-0.0324038	-0.0305055	-0.0280971	-0.0208062	-0.00887122	-0.00122263	0.000197318	0.000447958	0.000706662	0.000854528	0.00070998	0.000454501	0.000240113
428.88	-0.0364946	-0.034373	-0.0319029	-0.023432	-0.0100912	-0.00145088	4.25015e-05	0.000423233	0.000853879	0.000735403	0.000590914	0.000439476	0.000126621
428.376	-0.0405213	-0.0380372	-0.0353488	-0.0260087	-0.0110137	-0.00190363	0.000123726	0.000410775	0.000582504	0.000653103	0.000517072	0.000257901	-3.61923e-05
427.872	-0.0442413	-0.0416455	-0.0387438	-0.0283804	-0.0122537	-0.00198238	1.10706e-05	0.000258617	0.000505421	0.00067527	0.00068348	0.000334301	-6.77039e-05
427.368	-0.0475804	-0.044558	-0.0417071	-0.0302954	-0.0130946	-0.00217971	-0.000246599	0.000167175	0.000350696	0.000606178	0.000529405	0.000467584	0.000129996
426.864	-0.0507238	-0.0472605	-0.0444488	-0.0321579	-0.0135704	-0.00225513	-0.000283665	0.0001398	0.000307513	0.000446345	0.000467414	0.000472376	0.000111721
426.359	-0.0531271	-0.0496697	-0.0465746	-0.0335987	-0.0139629	-0.00225546	-0.000141182	-3.90068e-05	0.000141871	0.00028342	0.000373097	0.000211693	0.000223096
425.855	-0.0547854	-0.0510088	-0.0479388	-0.0344037	-0.0144737	-0.00249921	-0.000353557	-0.000109013	-2.50992e-05	0.000414362	0.000300589	0.000444218	8.80777e-05
425.351	-0.0561288	-0.0521063	-0.0491771	-0.0351245	-0.0146721	-0.00266846	-0.000490274	-0.000100362	0.000197796	0.00032952	0.000305247	0.000420284	0.000261096
424.846	-0.0568613	-0.0525288	-0.0495046	-0.0355345	-0.0149112	-0.00270929	-0.000354399	-0.000164328	0.000223763	0.000352795	0.000332105	0.000305734	1.55544e-05
424.342	-0.0568971	-0.0524855	-0.0497371	-0.035502	-0.0149096	-0.00254671	-0.000394415	-0.000237833	-8.89675e-05	0.000239587	0.00047198	0.000270009	0.000109994
423.837	-0.0563129	-0.0517547	-0.0488838	-0.0348395	-0.0146629	-0.00263554	-0.000532599	-0.000149242	-4.25017e-05	0.000238137	0.000203864	0.000341501	-6.34873e-05
423.333	-0.0549479	-0.0506747	-0.0479204	-0.0340245	-0.0141137	-0.00291771	-0.000672857	-0.000224717	-1.46858e-05	6.97449e-05	0.000122196	0.000225984	4.43511e-05
422.828	-0.0533313	-0.049248	-0.0466496	-0.0330804	-0.0140021	-0.00271013	-0.000637557	-0.000214967	-0.000139512	-7.87501e-05	0.000102393	0.000167393	0.000107744
422.324	-0.0515238	-0.046988	-0.0446329	-0.0316595	-0.0133421	-0.00267871	-0.000568565	-0.000392617	0.000183054	-7.71076e-05	-2.72363e-05	0.000108901	-3.61714e-05
421.819	-0.0489154	-0.0447955	-0.0423446	-0.0299387	-0.0127329	-0.00268963	-0.000815174	-0.000320575	4.68175e-05	0.000147312	7.64895e-05	0.000107238	8.55661e-05
421.314	-0.0459946	-0.0421072	-0.0401429	-0.0283395	-0.0124637	-0.00263196	-0.000925274	-0.000502717	3.64833e-05	5.32532e-05	-1.9555e-06	0.000200509	-0.000170229
420.809	-0.0433454	-0.0396188	-0.0376029	-0.0267479	-0.0116029	-0.00244946	-0.00071849	-0.000506342	-0.000105546	-0.00016698	-0.000259653	5.35688e-05	-7.57539e-05
420.304	-0.0406338	-0.0365763	-0.0350179	-0.024797	-0.0109179	-0.00212613	-0.000773982	-0.00049365	-0.000234787	-5.44318e-05	-0.000250178	0.000140667	-0.000169854
419.799	-0.0377596	-0.0340305	-0.0326229	-0.023107	-0.0100504	-0.00229688	-0.000668874	-0.000654617	-0.000616937	-0.00040293	-8.9928e-05	-5.65824e-05	-5.90373e-05
419.294	-0.0348171	-0.0313963	-0.0301929	-0.0214595	-0.00930039	-0.00221204	-0.000710724	-0.000514458	-0.000264596	-0.000258563	-0.000149628	-0.000203257	-4.76373e-05
418.789	-0.0318404	-0.0287597	-0.0276029	-0.0194729	-0.00861239	-0.00234229	-0.000956107	-0.000664758	-0.000238362	-0.00017343	-0.000335878	-0.000155991	-6.20039e-05
418.284	-0.0290088	-0.0260755	-0.0252238	-0.0180304	-0.00829972	-0.00172029	-0.00107027	-0.000530317	-0.000458679	-0.00030243	-0.000418111	-3.15824e-05	-0.000147662
417.778	-0.0262654	-0.0238163	-0.0227821	-0.016407	-0.00721347	-0.00192704	-0.00105611	-0.000465567	-0.000339546	-0.000260888	-0.000247503	-0.000174624	-0.000195204
417.273	-0.0238296	-0.0214513	-0.0208029	-0.0147912	-0.00685589	-0.00195554	-0.000991774	-0.000339067	-0.000367479	-0.000264105	-0.000438761	-0.000161207	-0.000274296
416.768	-0.0212421	-0.0193322	-0.0188529	-0.0136204	-0.0061723	-0.00170921	-0.000878949	-0.00041625	-0.000434263	-0.000451622	-0.000403586	-0.000345999	-0.000264812
416.262	-0.0192579	-0.017413	-0.0168021	-0.011867	-0.00553355	-0.00171554	-0.000795407	-0.0003977	-0.000276812	-0.00021218	-0.000593536	-0.000343191	-0.000216437
415.757	-0.0173454	-0.0155013	-0.0152021	-0.0107254	-0.00508172	-0.00149763	-0.000471524	-0.000679367	-0.000262587	-0.00042758	-0.00045817	-0.000423716	2.22252e-05
415.251	-0.0151721	-0.0138272	-0.0136046	-0.00958705	-0.00474914	-0.00133463	-0.000423999	-0.000678917	-0.000450604	-0.000414372	-0.000446086	-0.000245724	-0.000231171
414.745	-0.0136654	-0.012383	-0.0121204	-0.00855396	-0.00438605	-0.00144271	-0.000550399	-0.0005318	-0.000718146	-0.00062208	-0.000365911	-0.000435057	-0.000186571
414.239	-0.0120338	-0.0110988	-0.0108271	-0.00776421	-0.00406122	-0.00145346	-0.000423857	-0.000630384	-0.000463013	-0.000550097	-0.000446878	-0.000459041	-0.000310162
413.734	-0.0110196	-0.00969467	-0.00956126	-0.00700155	-0.00354489	-0.00129279	-0.000637324	-0.0004719	-0.000663446	-0.00046553	-0.000344486	-0.000440474	8.3369e-06
413.228	-0.00980045	-0.00864551	-0.00828043	-0.00624113	-0.00320172	-0.00120279	-0.000763557	-0.000623608	-0.000565813	-0.000453188	-0.000342495	-0.000470157	-0.000138004
412.722	-0.00869403	-0.00769601	-0.00732135	-0.00546621	-0.0028463	-0.00104713	-0.00070979	-0.000688483	-0.000489929	-0.000521963	-0.000323111	-0.000290841	-0.000109129
412.216	-0.00783578	-0.00693317	-0.00647693	-0.00482438	-0.0026453	-0.00093896	-0.00073019	-0.000426042	-0.000525662	-0.00036423	-0.000312536	-0.000342424	-0.000106587
411.71	-0.00688703	-0.00599217	-0.00584251	-0.00416446	-0.00247114	-0.00113246	-0.000679424	-0.000550842	-0.000531671	-0.00046473	-0.000393986	-0.000354957	2.16636e-05
411.204	-0.00628095	-0.00540251	-0.0051271	-0.00379021	-0.0023278	-0.00100988	-0.000613182	-0.000588067	-0.000268429	-0.000561197	-0.000248511	-0.000201141	2.57111e-05
410.697	-0.00553936	-0.00490767	-0.00452393	-0.00350638	-0.00193747	-0.000786627	-0.000465557	-0.000612608	-0.000122329	-0.000706955	-0.000369761	-0.000277291	-3.69364e-05
410.191	-0.00504895	-0.00438884	-0.00381151	-0.00279405	-0.00174314	-0.000951543	-0.000688682	-0.000530733	-0.000430071	-0.000356272	-0.000389945	-0.000431324	-7.10873e-05
409.685	-0.00437128	-0.00376592	-0.0032721	-0.00236055	-0.0017643	-0.000847377	-0.000539982	-0.000464817	-0.000479146	-0.000334155	-0.000427003	-0.000272816	-0.000171704
409.178	-0.0040702	-0.00353459	-0.00301885	-0.00224705	-0.00154005	-0.000933377	-0.000662049	-0.00052785	-0.000343537	-0.00029378	-0.000223586	-0.000242432	-0.000313612
408.672	-0.00361703	-0.00298726	-0.00259852	-0.00198571	-0.0014293	-0.000846044	-0.000677574	-0.000325325	-0.000234362	-0.000418713	-0.000310845	-0.000190882	4.49286e-05
408.165	-0.00311886	-0.00261326	-0.00223493	-0.00178988	-0.00140947	-0.000772627	-0.000499024	-0.000360575	-0.000296021	-0.000313747	-0.00021722	-3.54824e-05	-0.000130187
407.659	-0.00281095	-0.00238043	-0.00207768	-0.0018933	-0.00118672	-0.000681168	-0.000541999	-0.000705317	-0.000243429	-0.000300305	-0.000251553	-0.000185207	-5.91873e-05
407.152	-0.00273578	-0.00235134	-0.0020506	-0.00166313	-0.00142889	-0.00058596	-0.000370015	-0.000428275	-0.000245321	-0.000344647	-0.000327528	-0.000302524	6.61606e-06
406.646	-0.00251328	-0.00229176	-0.00194743	-0.00156363	-0.00135089	-0.000645994	-0.000430249	-0.000520767	-0.000221204	-0.000284155	-0.00014187	-0.000386282	2.88023e-06
406.139	-0.00233845	-0.00211017	-0.0018276	-0.0014484	-0.00126389	-0.000605277	-0.000375557	-0.000605458	-0.000258879	-0.000352322	-0.000277136	-0.000443949	-6.97373e-05
405.632	-0.00224628	-0.00185918	-0.00181627	-0.00140608	-0.00122772	-0.000520885	-0.000358107	-0.000434408	-0.000170796	-0.00027648	-0.000205836	-0.000348424	-3.77964e-05
405.125	-0.00216745	-0.00199418	-0.0017706	-0.00129635	-0.0010418	-0.000515268	-0.000458365	-0.0003929	-0.000411246	-0.000212063	-0.00046347	-0.000338016	-8.55039e-05
404.618	-0.0020612	-0.00187009	-0.0016471	-0.00139137	-0.0010927	-0.00050461	-0.000375907	-0.000548517	-0.000405887	-0.000288755	-0.000428061	-0.000415466	-4.31706e-05
404.111	-0.00182353	-0.00172676	-0.00132004	-0.00152321	-0.00109037	-0.000477119	-0.000405315	-0.000456317	-0.000393429	-0.000344888	-0.000236578	-0.000293566	2.73321e-05
403.604	-0.00167111	-0.00141205	-0.00156187	-0.00125346	-0.000919237	-0.000466152	-0.000565565	-0.000527134	-0.000348696	-0.000337988	-0.00018202	-0.000233632	-1.20398e-05
403.097	-0.00151468	-0.00139347	-0.0014515	-0.00108964	-0.000893595	-0.000540844	-0.000444715	-0.000449275	-0.000361379	-0.000238588	-0.00011942	-0.000477124	-5.71956e-05
402.589	-0.00154401	-0.00116825	-0.00110069	-0.000965529	-0.000877228	-0.000515785	-0.000395215	-0.00031195	-0.000237371	-0.00026713	-0.000217395	-0.000380741	-0.000155029
402.082	-0.00132785	-0.00121973	-0.00109793	-0.00102942	-0.00090032	-0.00058516	-0.000424149	-0.000427733	-0.000275646	-0.000251838	-0.00032052	-0.000206116	-8.63623e-05
401.575	-0.00116028	-0.00111011	-0.00091604	-0.00114212	-0.000913853	-0.000528443	-0.00043694	-0.000407192	-0.000388004	-0.000240847	-0.00032892	-0.000113699	-6.78123e-05
401.067	-0.00115047	-0.000837801	-0.000906773	-0.000931196	-0.000841062	-0.000510985	-0.000341182	-0.000213317	-0.000174471	-0.000246413	-0.000280203	-0.000128874	-0.000172112
400.56	-0.000857647	-0.000683567	-0.000722827	-0.000839662	-0.00059957	-0.000509268	-0.00022889	-0.000371392	-0.000183871	-0.000346855	-0.000193628	-0.000168491	-0.000241446
400.052	-0.000546097	-0.000570058	-0.000484498	-0.000654573	-0.00075157	-0.00040741	-0.000359824	-0.000448717	-0.000152312	-0.00033613	-0.000200678	-0.000217057	-0.000152312
399.545	-0.000363997	-0.000367417	-0.000432123	-0.000575462	-0.000434495	-0.000575969	-0.000307065	-0.00029055	-0.000161579	-0.000379913	-0.000233828	-0.000183549	-0.000291754
399.037	-0.000115813	-0.000256533	-0.000279923	-0.000359829	-0.000472887	-0.000302902	-0.000260407	-0.000410008	-0.000234171	-0.000232363	-0.000363186	-0.000294391	-6.99706e-05
398.529	0.00010897	-2.54083e-05	-4.81733e-05	-0.000124896	-0.000380912	-0.000628127	-0.000313249	-0.000294717	-0.000169371	-0.000202922	-0.000289386	-0.000255949	-5.8106e-06
398.021	0.000213053	0.000145492	0.000216568	-0.000130679	-0.000364472	-0.000395718	-0.000261565	-0.0004021	-0.000233771	-0.000341522	-0.000315011	-0.000316099	-0.000220587
397.513	0.00046222	0.000318658	0.000247568	1.56875e-05	-0.000475303	-0.00022866	-0.000351482	-0.00025455	-0.000259704	-0.00018038	-0.000245995	-0.000100682	-0.000144571
397.005	0.000801887	0.000426992	0.000376402	0.000131696	-0.000253918	-0.000256918	-0.000169732	-0.000384708	-9.87875e-05	-0.00020903	-0.00015937	-0.000304607	-0.000176054
396.497	0.00092922	0.000662242	0.000580735	0.000270204	-0.000212378	-0.000256752	-0.000277624	-0.000316117	-0.000205879	-0.000207588	-3.55217e-06	-0.000266974	-9.55123e-05
395.989	0.000899553	0.000982158	0.000826235	0.000447871	-0.000217419	-0.000260585	-0.000371824	-0.000306667	-0.000205346	-0.000254697	-0.00011362	-9.96824e-05	3.36716e-05
395.481	0.00100022	0.00112316	0.000871152	0.000513287	-0.000252788	-0.000555302	-0.000358674	-0.000294967	-9.34292e-05	-0.000291813	4.97367e-06	-0.000310432	-4.23889e-05
394.973	0.00113364	0.000985825	0.000829402	0.000609954	-0.00011157	-0.00027181	-0.000295865	-0.000225075	-0.000293754	-0.000114897	-7.2878e-05	-0.000407257	-0.000139696
394.465	0.00116939	0.00123699	0.00104415	0.000612204	-9.81867e-05	-0.000153852	-0.000375174	-0.00018825	-0.000212629	-0.000251188	-1.54497e-05	-0.000335724	1.85361e-05
393.956	0.00142922	0.00117333	0.00124824	0.000731704	-0.000284906	-0.000303068	-0.000188757	-0.00014675	-0.000383621	-0.00032233	-0.000149786	-0.000184716	-1.15989e-05
393.448	0.00140597	0.00141866	0.00137132	0.000916787	-0.000134412	-0.000211252	-0.000200074	-0.000120123	-0.000305046	-0.000159455	-0.000197978	-0.000167724	-0.000174771
392.939	0.00145222	0.00141274	0.00155799	0.000912788	6.89467e-05	-0.000303194	-0.000259115	3.85165e-05	-0.000180596	-0.000218797	-0.000142395	-0.000223932	-0.000113054
392.431	0.00154797	0.00147916	0.00130499	0.00101345	9.138e-05	-0.000128943	-0.000286307	-0.000129583	-0.000173421	-0.000152163	-0.000145178	-0.000269882	-2.00514e-05
391.922	0.00178755	0.00167541	0.00122248	0.000975704	-0.000111312	-0.000253843	-0.00019279	-0.000327109	-0.000257396	-0.000183888	-0.000233778	-0.000261107	-0.000247946
391.413	0.0019338	0.00163416	0.00143099	0.000963704	2.203e-05	-0.000230043	-0.000296765	-0.000381317	-0.000240237	-0.000414905	-0.000189145	-0.000235124	-5.65456e-05
390.905	0.00200664	0.00133074	0.00143307	0.000956621	0.000356763	-7.24852e-05	-0.000242557	-7.1086e-05	-0.000202454	-0.000330463	-0.000178945	-0.000257966	-1.12314e-05
390.396	0.00194522	0.00167607	0.00167265	0.000803537	0.000239605	-7.61352e-05	-0.00028699	7.41332e-05	-0.000306587	-0.000349588	-0.00030472	-9.81157e-05	9.09802e-05
389.887	0.0015983	0.00184783	0.00129415	0.0010407	0.000131422	-1.56535e-05	-0.00020579	-0.000404408	3.654e-05	-0.000143788	-8.19363e-05	-0.000312957	-3.01281e-05
389.378	0.00181005	0.00153091	0.00130982	0.000907371	-3.7295e-05	4.1424e-05	-9.66187e-06	-0.0003762	-0.000217962	-0.000244655	-0.000240478	-0.000152857	1.76311e-05
388.869	0.00167114	0.00159324	0.00140615	0.0010757	-0.00032559	-0.000275893	-2.23927e-05	-0.000330258	-0.000321037	-0.000298738	-0.000291745	-0.000359391	-7.55206e-05
388.36	0.00164072	0.00143749	0.00157832	0.00128087	-0.000161028	-0.000257235	-0.000186732	-0.00021645	-4.70133e-05	-0.000411763	-0.00035657	-0.000422932	9.81927e-05
387.851	0.00111539	0.00150149	0.00153207	0.00126187	-0.000270114	-0.000266777	-0.000381274	-0.000370467	-3.6205e-05	4.2484e-05	7.29828e-05	6.38744e-05	0.000434079
387.342	0.00126889	0.00169141	0.00120474	0.000752204	0.000174322	-0.000124235	0.000105393	-0.000356408	-7.78092e-05	-0.000225255	6.70857e-05	-0.000338874	-5.69456e-05
386.832	0.00141372	0.00163807	0.000900318	0.00101287	-1.02e-06	-0.000535352	-0.000405574	1.22332e-05	0.000394537	5.9107e-06	0.000110756	-0.000130616	3.30964e-05
386.323	0.00125589	0.00115099	0.000666318	0.000930204	-0.000549778	-0.000620702	-0.000324957	-0.000515233	-0.000144196	-0.000518072	-9.4828e-05	-0.000346999	0.000359646
385.814	0.00133764	0.00138366	0.000452652	0.000693871	-0.000500245	-1.50693e-05	0.00010351	-0.000339742	0.000426121	-0.00064438	-0.00051452	-0.000309024	0.000161263
385.304	0.0012438	0.000406408	0.000543318	0.000818704	-0.000283903	0.000119271	-8.40285e-05	5.67415e-05	-0.000309154	-0.000570422	-0.000678403	0.000107243	0.000221263
384.795	0.00136139	0.000893408	-0.000161382	0.000386537	-0.000723662	0.00038209	-0.000527799	-0.0001097	-0.000347379	-0.00083488	-0.000266453	4.61001e-05	0.000440888
384.285	0.000225637	0.000242242	0.000122318	1.31375e-05	-0.000389803	-0.000682935	-9.61752e-05	-0.000321117	-6.22408e-05	-0.000338138	0.000354439	-0.000239307	0.000460121
383.775	0.000358803	0.000705242	0.000564235	6.44292e-05	-0.000555403	6.494e-05	-0.00080894	0.00012915	-0.000298204	-0.00054788	0.000484039	-4.52824e-05	2.86857e-05
383.266	-0.000133555	0.00103824	0.000928735	-0.000437654	-0.000285286	0.00018909	0.000598701	-2.55085e-05	-8.21825e-05	-0.000156605	-0.00039637	9.07459e-05	-0.000185346
382.756	3.85867e-05	-0.000606892	0.000329318	0.000153454	-0.000639362	-0.000344777	9.00181e-05	-0.000383417	-0.000587687	-0.000350172	-0.000441253	0.000902418	-5.24873e-05
382.246	-0.000303022	-0.000115383	-0.000140873	9.46542e-05	-1.73283e-05	-0.000533785	-0.000218849	0.000591642	-0.000576121	3.23415e-05	0.00012483	0.000513909	-0.000176762
381.736	-0.000148563	0.000215992	-0.000490648	-0.000354146	-0.000390587	-9.13185e-05	-0.000797015	-0.000196958	0.000698904	-0.000421322	-0.000207245	0.000164843	-0.000191012
381.226	-0.000809344	-0.00054165	-0.000695822	-0.000501946	-0.00111791	-0.000456127	0.000853643	-0.0004758	-0.000260946	-0.000389205	0.000130546	-0.000851416	0.000333421
380.716	-0.000341922	-0.000163125	0.000712818	-0.000771063	0.00032063	-0.00142463	-0.000305357	-0.000695575	-0.000651504	-0.000828997	-0.000135436	0.000235684	0.000132054
Wavelength (nm)	Tetrad_Fe-Tyr-ZnP-Heme_pH7.5_1us	Tetrad_Fe-Tyr-ZnP-Heme_pH7.5_3us	Tetrad_Fe-Tyr-ZnP-Heme_pH7.5_10us	Tetrad_Fe-Tyr-ZnP-Heme_pH7.5_30us	Tetrad_Fe-Tyr-ZnP-Heme_pH7.5_100us	Tetrad_Fe-Tyr-ZnP-Heme_pH7.5_300us	Tetrad_Fe-Tyr-ZnP-Heme_pH7.5_600us	Tetrad_Fe-Tyr-ZnP-Heme_pH7.5_1ms	Tetrad_Fe-Tyr-ZnP-Heme_pH7.5_2ms	Tetrad_Fe-Tyr-ZnP-Heme_pH7.5_3ms	Tetrad_Fe-Tyr-ZnP-Heme_pH7.5_10ms	Tetrad_Fe-Tyr-ZnP-Heme_pH7.5_30ms	Tetrad_Fe-Tyr-ZnP-Heme_pH7.5_100ms	Tetrad_Fe-Tyr-ZnP-Heme_pH7.5_300ms	Tetrad_Fe-Tyr-ZnP-Heme_pH7.5_1s	Tetrad_Fe-Tyr-ZnP-Heme_pH7.5_3s
745.741	-0.020496	0.0101092	0.005877	-0.0199588	-0.0418	0.036088	0.0024174	-0.009446	-0.04111	0.03322	-0.035384	-0.0030882	-0.04027	0.0086792	-0.026624	-0.028752
745.268	0.026662	0.0100108	0.0117374	0.038468	-0.106492	-0.05543	-0.02258	-0.077942	-0.118374	0.02207	-0.0114732	-0.0129202	-0.0048224	-0.066624	-0.062164	0.0192088
744.796	-0.025914	0.006936	-0.0020056	0.0162196	-0.0105606	0.003515	-0.00190806	-0.0130482	-0.012632	-0.031332	0.04812	0.058424	-0.0136748	-0.04945	-0.023152	0.0084848
744.323	0.025014	-0.04762	-0.0100484	0.0057032	0.0079046	0.02614	0.0151674	-0.037476	-0.029808	0.029734	0.0083428	0.0076504	-0.05109	-0.057584	-0.0176504	0.00171252
743.85	0.0159188	0.012992	0.002268	-0.00064738	-0.0056394	0.0048374	0.0037494	0.00034748	-0.0195336	-0.034034	0.029294	0.029208	-0.040268	0.0137438	0.0038542	0.030228
743.377	0.033788	-0.03238	0.0184362	0.0123778	0.0141176	-0.0097884	0.02378	-0.0071042	-0.067548	-0.0148418	0.052664	-0.0143996	-0.026196	-0.07906	0.04157	-0.0081324
742.904	0.031342	-0.030406	0.02645	-0.0194922	0.0191538	0.032866	-0.0021992	-0.008337	0.0063754	0.0182352	0.035142	-0.0053126	-0.0028314	-0.0099734	0.025616	-0.0078562
742.432	0.021408	-0.024582	0.066082	0.0084046	-0.022218	-0.044922	-0.022318	-0.0088938	-0.036516	-0.0416	0.0143012	0.0106994	-0.04525	-0.0191138	-0.0184304	-0.004337
741.959	0.038882	-0.0197032	-0.0141874	0.00156344	-0.00028762	0.00115814	-0.0138454	-0.0094392	-0.035562	-0.041186	0.0199882	0.03543	0.02939	-0.0184792	0.040486	0.031504
741.486	0.0045998	0.0069942	0.0141546	0.004223	-0.011977	0.02015	-0.026298	0.0075938	-0.030616	0.0133072	-0.020408	0.0126152	-0.040446	-0.0192036	-0.006342	0.0092266
741.013	0.0101398	-0.00073236	-0.0072952	-0.0159134	0.0116164	0.034446	0.04046	-0.0147522	-0.0122032	-0.048706	0.0180806	0.025754	-0.034304	-0.0017525	-0.0117856	-0.0065424
740.54	0.022362	-0.0023638	0.024582	-0.047272	0.0087102	-0.0044882	0.02205	-0.0021096	0.0101982	0.0113778	0.0082382	0.013777	0.0073546	-0.03302	0.0107096	-0.024206
740.066	0.023264	-0.036018	0.0105214	-0.0061924	0.023486	0.02328	0.0107154	-0.0145054	-0.0100924	-0.02938	0.0055106	0.0046576	-0.0025134	-0.019886	0.011408	-0.0020084
739.593	0.0040562	-0.009216	-0.015745	-0.0084682	-0.012386	0.018832	0.020884	-0.033392	-0.048632	0.0002591	0.022688	-0.032498	-0.020342	-0.0030796	-0.0147016	-0.0056216
739.12	0.0152602	-0.013734	-0.00124884	-0.041308	-0.0100192	-0.0077342	0.01036	-0.0089324	0.0041794	-0.04872	0.042462	0.0137278	0.0023352	-0.041324	0.011405	0.0062002
738.647	0.03469	0.0066442	0.0041536	0.019866	-0.0046302	-0.02223	-0.0108198	-0.03996	-0.038088	-0.015727	0.00194116	-0.0037012	-0.023476	-0.036366	-0.0159986	0.0159524
738.173	0.0116166	-0.03238	0.0122626	0.02212	-0.0180928	0.0181032	0.0036488	-0.0133376	-0.0112262	0.009066	0.04314	0.0037676	-0.02082	-0.03547	0.0153626	0.0133654
737.7	0.0139582	-0.010792	-0.00092746	0.027968	-0.0154536	-0.0067784	0.0119644	0.047078	0.0009275	-0.039432	0.0176748	-0.00140642	-0.007458	-0.0171066	-0.0170726	0.046686
737.227	0.029072	0.021542	0.0039746	-0.00188056	0.002068	0.0057984	0.003321	-0.041412	0.020624	0.029168	0.0128632	0.022412	-0.002769	-0.034626	-0.011439	-0.0035206
736.753	0.00118806	-0.0137828	0.0068942	0.0173388	-0.0101112	0.02143	-0.0158142	0.030844	-0.0160518	-0.044874	-0.0127154	0.027066	-0.035272	0.0114906	-0.0115506	-0.0039188
736.28	0.034654	-0.0181932	-0.0055116	-0.0163096	-0.036302	-0.034002	-0.03759	-0.005328	0.00022198	0.0072834	0.0349	-0.036592	0.0162106	-0.030662	0.0196166	0.038392
735.806	0.0110902	-0.051818	0.03011	-0.0082308	0.018349	-0.0032186	0.0127728	0.0143406	-0.029382	-0.042912	0.015507	0.0122752	-0.00073296	-0.044694	-0.009796	0.016418
735.333	0.0121284	-0.0050074	0.0144338	0.0048342	0.037346	-0.0117168	-0.0057788	0.0049126	0.005834	-0.0068352	0.0153202	0.0053756	0.000187274	-0.042256	-0.0028076	0.034732
734.859	-0.0090176	-0.0029864	-0.0002921	-0.0039906	-0.0179472	0.009835	-0.0089258	-0.0025394	0.0100064	0.0184184	-0.0161138	-0.037206	-0.0156922	-0.0055952	-0.020132	0.00166832
734.386	-0.0071912	-0.052616	0.0112558	0.029802	-0.030988	0.027158	-0.028056	-0.00055738	-0.0137202	0.0020102	0.028498	0.027198	-0.041098	-0.044364	-0.025092	0.0041708
733.912	0.049254	-0.03292	-0.0055686	0.016216	-0.0136032	-0.032708	0.0066014	0.02153	-0.00049364	-0.0195856	-0.028588	0.040098	-0.027096	-0.021314	-0.04678	-0.00016398
733.438	0.0061968	0.0038278	-0.013356	-0.00173358	0.030894	0.0065294	-0.04112	0.03421	0.004923	-0.007031	0.0177828	-0.020908	0.0123966	-0.005871	-0.006383	0.037602
732.964	-0.020202	-0.0153496	0.036216	0.027442	0.0071602	0.0106772	0.0183954	-0.039768	-0.0158172	0.0115436	0.019134	0.038188	0.009574	-0.024424	-0.026102	0.01402
732.491	0.0093204	-0.000140498	0.02274	-0.0160568	0.0168314	0.0037054	0.0094024	-0.0105442	-0.023264	-0.022672	0.0103322	-0.030778	-0.009358	-0.004893	0.012689	0.0112022
732.017	0.03063	-0.030016	0.0035546	0.0101	-0.0173942	0.034442	-0.003661	0.002295	-0.03063	-0.00203	0.0137084	-0.017339	0.0057548	-0.029478	-0.040598	-0.00152658
731.543	0.0140678	0.0004889	-0.0076848	0.003954	0.0143548	0.00124846	0.021558	-0.0020976	-0.02677	0.023726	0.062678	0.0129196	0.0061746	-0.032568	-0.036742	0.036292
731.069	0.03694	-0.02655	0.025698	0.067708	-0.056422	0.0116792	-0.053402	-0.031852	-0.021038	0.02217	0.023268	-0.00184852	0.002469	-0.00068312	0.0152366	0.033674
730.595	0.0178234	0.02152	0.0197528	0.0051342	0.0064536	-0.004945	0.0135552	-0.017503	-0.0196168	0.022442	0.004568	0.0144886	0.0151224	-0.046994	0.002803	0.036234
730.121	0.041034	-0.021792	0.037438	0.0160448	0.02142	0.016494	-0.025258	0.033278	0.032624	0.0096156	-0.0131852	0.0109094	0.00151794	-0.028022	-0.002529	-0.0091076
729.647	0.011772	-0.034436	0.006711	-0.0024664	0.0075486	0.028202	-0.00121992	-0.0136092	-0.020148	0.026318	0.038932	0.03012	-0.0068068	-0.03657	-0.0138186	0.0165106
729.173	0.027732	0.029496	0.023824	0.0009099	-0.0060578	-0.005591	-0.000163216	0.022864	-0.0160524	0.0180922	0.037076	0.0155622	-0.0191692	-0.0025074	0.008748	0.02652
728.699	-1.7643e-06	-0.005931	0.0098986	0.0115978	-0.0087378	-0.027896	-0.0043166	0.0106294	-0.0103698	0.00143596	0.0045322	0.00129132	0.0117726	-0.012786	-0.030704	0.0082066
728.224	-0.027626	-0.0072906	0.0136522	-0.0102532	-0.042682	0.03616	0.0094404	-0.0181174	0.0052674	-0.0155036	0.003751	0.0067638	-0.0126694	-0.00183562	-0.0120762	0.0042472
727.75	0.0045622	-0.0045146	0.0180978	-0.00092878	0.0132494	-0.0104174	-0.00044446	-0.005951	0.023508	0.003882	0.031256	-0.0133042	-0.0117488	-0.022638	0.0034004	0.0183546
727.276	-0.012201	0.014184	0.0044242	0.0041274	0.0020866	-0.00015221	-0.031068	0.0067394	0.0149054	0.0176144	0.0144666	0.00098188	-0.013145	-0.024568	-0.0104846	0.012072
726.801	0.0180038	-0.0025554	0.0121494	0.0057906	-0.00034714	0.019956	-0.0049778	-0.0156382	0.0021486	-0.0146002	0.03033	0.025788	-0.0131436	-0.015399	0.015772	0.02693
726.327	0.0062346	0.0166128	0.02101	-0.0138414	-0.0065854	0.021292	-0.0149164	-0.024156	-0.0039466	-0.0196518	0.02027	-0.0043296	-0.0023072	-0.030008	0.012037	0.0138918
725.853	-0.021614	0.003004	-0.009147	-0.0131402	-0.0056406	0.0110254	0.0157258	0.0145788	-0.014097	-0.028736	0.0097304	0.0142526	0.0118028	-0.019971	-0.0074746	0.020344
725.378	0.017536	0.0173936	-0.0131584	-0.0095348	-0.00140268	0.009139	-0.0070514	-0.0180068	0.0139302	0.0084496	0.026552	-0.040612	-0.0065278	0.003796	-0.0187308	0.0088354
724.904	-0.0089264	-0.00058822	-0.021004	-0.0030704	-0.0065304	-0.0024714	-0.0072932	0.018615	-0.01729	-0.0089918	0.0072014	-0.020704	0.0032528	2.2294e-05	0.0046822	-0.0131644
724.429	-0.0092042	0.014747	0.002746	0.0004599	-0.0082708	0.005775	-0.0099948	-0.036378	-0.006259	-0.0036702	0.0193508	-0.003883	-0.026112	-0.011334	-0.0016862	0.02615
723.955	0.0153104	0.0094032	-0.0056542	-0.02167	-0.0054176	0.0113946	-0.01339	-0.00097712	-0.021364	-0.0185628	0.020032	-0.0186412	-0.0031828	-0.004791	-0.0118828	0.00194768
723.48	0.014115	-0.0022278	0.0091014	-0.0118496	0.0132298	0.0022064	-0.0032724	-0.0085344	-0.008265	-0.0038334	0.0124504	0.0074494	0.0099922	0.003611	0.0105018	-0.0107964
723.005	0.0070178	0.0048848	0.0051734	-0.0075406	-0.0041122	-0.006339	0.0147178	0.0151064	0.0061846	-0.0026108	0.02541	0.0105404	-0.0102842	-0.021952	-0.017206	0.0092666
722.53	-0.00073896	-0.007487	-0.0034674	0.0071886	-0.018056	-0.0072942	-0.0141534	-0.00143492	0.00125588	-0.033758	0.043822	0.0070692	-0.0051292	-0.0187574	-0.0046896	0.007232
722.056	0.0114556	0.0116044	0.029688	0.0029632	0.0139698	-0.0033154	-0.00128572	-0.008096	-0.0041718	-0.005948	0.0092576	-0.00027536	-0.0007885	0.0067522	-0.0139762	0.0030294
721.581	0.022908	0.008271	0.0053324	0.00102026	0.009396	0.0161428	0.0051552	0.0154604	0.000191664	-0.0099364	0.021756	0.0095128	-0.0066242	-0.029544	0.0062112	-0.0106816
721.106	-0.0193636	0.019475	0.023688	-0.0137428	0.0074986	-0.00129794	-0.0032304	-0.01879	-0.00792	0.003842	0.00097226	-0.013013	-0.0113556	-0.0128632	-0.003928	0.0027398
720.631	-0.0073582	0.0105402	0.0045816	-0.006229	-0.00030394	0.0074898	-0.0149036	0.0109802	-0.0029644	-0.030102	0.0149996	0.004055	0.0019949	-0.00112868	0.0039204	-0.016895
720.156	0.022974	-0.0007013	-0.0065582	-0.0063	-0.0021676	-0.0067612	-0.00917	-0.0055434	0.0089764	0.0035904	0.024794	0.0186386	0.0132152	-0.036414	0.0080262	0.0141286
719.681	0.0110118	-0.0122856	0.0029838	-0.00075928	-0.0067488	-0.0117596	0.0188532	-0.024036	0.016464	-0.0064528	0.0192906	-0.0057776	-0.0049808	-0.0007106	-0.0152794	0.0180522
719.206	-0.02287	0.0022686	0.010736	0.009019	0.0035614	0.0048858	-0.0109246	-0.0076874	0.0025718	0.0136144	0.021272	0.0143688	0.0058036	0.0056276	-0.00120336	-0.0014685
718.731	-0.0118838	0.028022	-0.00144272	0.0099248	-0.0157098	-0.003119	-0.0060068	-0.0144802	0.0020234	0.00050758	0.0095688	-0.005011	-0.00149912	-0.0125562	-0.023044	0.009463
718.256	0.0103712	-0.0080348	-0.00157618	-0.0032986	-0.023626	0.0186278	0.0095558	0.0057798	-0.0100816	-0.0117324	0.0088082	0.028296	-0.012978	0.0059248	0.02475	0.0025876
717.781	0.0139988	0.00113588	-0.00102242	-0.0094032	-0.0120648	-0.00027944	-0.0027142	-0.0141664	-0.0107872	0.0147374	0.031568	0.00045144	0.025532	0.0023954	-0.0029294	0.0102696
717.306	-0.006299	0.008165	-0.0121176	0.0140952	-0.022434	-0.0041766	-0.0020364	0.0052912	-0.003197	0.00026526	0.013679	-0.0036786	-0.0060268	-0.0057086	0.0109984	-0.0085278
716.83	0.0079872	-0.0037548	0.00367	0.0038458	0.028128	-0.0166828	-0.0130564	-0.0055034	0.0005288	-0.0113208	-0.004659	0.03569	-0.011129	0.0039962	0.002859	0.0047676
716.355	-0.0115516	-0.010786	0.0176462	0.00091922	-0.013726	0.000154232	-0.0133166	0.002336	0.0076818	-0.003208	0.0058076	0.023848	0.0088574	-0.0031572	0.0090616	0.0056538
715.88	0.0111944	-0.011642	-0.0028228	0.0100944	-0.0125146	0.0083142	-0.0064686	-0.0048974	-0.0025646	-0.0073346	0.0108892	-0.0104488	-0.00026108	-0.020554	0.010512	0.025678
715.404	0.00013057	-0.0056538	0.0074698	-0.0092788	-0.0072162	-0.0027056	0.026016	-0.0113744	-0.0034636	0.0035884	-0.0040006	0.0190796	1.75524e-05	-0.0083594	-0.0139858	-0.0149282
714.929	-0.00029824	-0.01161	0.025438	-0.004188	-0.0152	0.0102046	-0.003787	0.0079096	-0.00079156	-0.005073	0.0141776	-0.0104532	-0.0028144	-0.022774	-0.0065586	0.0096366
714.454	-0.0073548	0.0089968	-0.0036988	-0.0083224	0.00031066	-0.0069904	0.0034018	0.022156	0.006815	-0.0119018	0.0027656	0.0117348	0.0050282	-0.009754	-0.0069734	0.0037912
713.978	0.009516	-0.00119406	0.0154182	0.0071986	-0.0154278	0.01038	-0.0040204	0.023902	-0.024214	0.003961	-0.0083208	0.0105768	-0.0196034	-0.0024712	-0.0081858	0.0119838
713.502	-0.0002343	0.0077542	-0.004798	0.0127724	-0.0042886	0.0139234	0.0173862	-0.0120334	0.0198324	-0.0030718	-0.0066922	-0.002593	-0.0135	-0.00101496	0.007098	0.023412
713.027	0.0008464	-0.0090372	0.00103662	-0.0040372	-0.0170968	-0.0091304	0.0127782	-0.0076508	-0.0041212	0.010816	0.0168936	0.035212	-0.0175944	-0.024712	-0.020796	0.0024176
712.551	-0.0091436	0.0046496	0.0098626	3.7364e-05	-0.00153128	0.0067506	-0.0121228	-0.004483	-0.0089882	0.0048994	-0.0038332	-0.0026414	0.0064254	0.0007021	-0.00190156	0.014882
712.076	-0.0134234	-0.0089078	0.0032288	0.0097576	-0.0083362	0.022488	0.00100634	6.4704e-05	0.0024892	0.0066392	-0.0017551	0.00089188	0.0043458	-0.016263	-0.0073624	0.0022842
711.6	0.0071936	0.0053316	0.014441	0.0035386	-0.0197696	0.0148746	-0.010391	-0.0035564	0.0067002	-0.019365	-0.0070362	0.0192816	-0.0028458	-0.0098786	-0.021704	0.0042812
711.124	-0.0003367	-0.0011043	-0.005387	-0.005416	0.013619	0.0108598	0.007523	-0.020672	-0.003242	-0.0022828	0.005287	-0.0057852	0.0098286	-0.0120952	-0.0053522	0.0007891
710.648	0.002068	0.00045548	0.023856	0.005333	0.012614	-0.00149256	-0.0068998	-0.0150014	-0.0014133	-0.0081278	-0.004884	-0.005675	-0.000160272	-0.0127138	0.0024538	0.00148246
710.172	0.00033532	-0.0076854	-0.0057438	0.005215	0.0086078	0.0070296	0.0043722	0.0184494	-0.0057012	-0.0132942	-0.0070028	0.0145782	-0.0110344	-0.00123572	-0.00602	0.009422
709.696	0.0167654	-0.0045362	-0.00068046	0.005752	0.002786	-0.00199666	0.0006286	-0.00137948	-0.0069874	0.0042612	-0.0092076	-0.00168496	0.00107214	-0.00067304	0.00692	0.015686
709.221	-0.0026152	0.0081692	-0.0120806	-0.0004008	-0.0081326	0.006915	-0.007283	0.0048046	0.00180774	0.0087356	-0.00029072	-0.014872	-0.0072344	-0.0083598	-0.0069678	0.0139408
708.745	-0.0112606	0.0029728	0.0182166	0.0079784	0.00168386	0.0002528	-0.0122242	-0.0093618	0.0019418	-0.0117356	0.0030726	0.0056174	-0.0175178	0.00101016	-0.024246	-0.0035636
708.269	0.0042228	-0.0048982	-0.00184222	0.0072564	-0.0087612	0.00138526	-0.0026974	-0.00588	-0.0164276	0.0075128	0.005901	-0.00180686	0.002431	-0.0091218	-0.0032414	0.0032252
707.792	-0.00075758	-0.0027532	-0.0030448	0.0112522	-0.021054	0.0088112	0.002925	0.0131882	-0.0026486	-0.0005319	0.0167122	0.0020302	-0.0052426	-0.00046208	-0.0108832	0.0088232
707.316	0.00167914	-0.003738	0.0075498	0.00130186	0.0065312	0.0041486	-0.011334	-0.0036678	0.0121382	-0.0022608	-0.00015068	0.0167858	-0.0031252	-0.0032974	-0.0042532	0.0021476
706.84	0.0087694	-0.0061438	0.0099784	-0.00105132	-0.003326	0.0023642	-0.0052196	-0.00030102	0.0012503	-0.0063154	0.0039352	0.0049534	-0.012144	0.0062074	-0.0004892	0.00044664
706.364	-0.018738	0.00125506	-0.0063564	-0.00094886	0.007593	0.0051658	0.00051602	-0.002796	-0.00388	0.00060262	0.0087038	0.0026354	0.0100212	-0.005545	-0.0098484	0.0185856
705.888	-0.005587	-0.0139552	0.0111828	0.0089364	0.0126364	0.0105786	-0.005734	-0.0071492	0.0087748	-0.0078186	0.0101006	0.0130646	-0.0137664	0.0004304	-0.015373	0.0078038
705.411	-0.002102	0.0097426	-0.00138596	0.020004	0.00094562	0.00166594	0.0002705	-0.00149962	-0.004056	-0.0052332	0.0154108	0.008507	0.0105906	-0.002808	0.00124944	0.007743
704.935	0.010153	0.00109982	0.0065064	0.00111856	-0.0084888	0.012041	0.0071008	-0.011417	0.00536	-0.004852	0.0045542	-0.0058796	-0.000184174	0.00143332	-0.0107198	0.0073954
704.459	-0.0168526	-0.008296	-0.002659	0.0071748	-0.0008235	-0.0070942	-0.00632	0.0020132	-0.0058492	-0.0054506	0.0123982	0.009772	-0.0121132	0.0046974	-0.003744	0.0133544
703.982	-0.0081204	0.002684	0.0026832	0.00187558	0.0052728	0.0041108	-0.0025908	0.0030752	0.0036476	0.0018127	-0.0093886	-0.007257	0.002157	3.9086e-05	-0.0178846	0.0149178
703.506	-0.0036932	-0.00045144	0.00108906	0.0058096	-0.0067762	0.00181788	-0.00058358	-0.0097512	-0.0067048	-0.0073872	0.0023112	-0.0073764	0.0020474	-0.0069136	-0.0061202	0.00165666
703.029	0.0074864	-0.0023392	0.0040944	-0.00176882	0.007185	-0.0033504	-0.0069096	-0.0044294	0.00187366	-0.0171528	-0.0048546	-0.00076856	0.0044328	-0.00175328	-0.0046568	0.0051838
702.553	0.0027174	-0.0088	0.0120462	0.0112264	-0.00166456	-0.003047	-0.0038982	0.0007908	0.0049346	0.0050496	0.004358	0.0045374	-0.00124202	0.0044728	-0.0004344	0.006809
702.076	0.0020948	0.0046966	-0.0094778	0.005942	-0.0063276	0.0071918	0.00097238	-0.001798	0.0035038	0.0033994	-0.0001305	0.00142936	0.00047208	-0.00178122	0.003878	0.0056356
701.6	-0.004231	0.0089914	0.0003844	0.0066382	-0.00057332	0.0086034	-0.006464	-0.000147976	0.0034608	-0.0028898	0.011606	-0.0039516	-0.0048306	0.0035274	-0.0051112	0.00423
701.123	-0.0031174	0.0065594	0.0074228	0.0041372	-0.0045212	-0.002006	0.008843	-0.0063778	0.0091142	-0.0058274	-0.0063388	-0.0044226	0.0045644	-0.00115974	0.00066484	0.0012695
700.646	0.00085506	0.00110292	0.0098848	0.000671	-0.0019235	-0.00084772	0.005312	-0.00121494	-0.0024122	-0.0021912	-0.0004089	0.0027214	-0.0076816	-0.009722	-0.0004061	0.0100014
700.169	-0.0032878	-0.0013283	-0.003468	-0.0061446	-0.007547	0.0090514	-0.003101	0.000192056	0.0085404	-0.0079802	-0.0142054	0.0070328	-0.0047724	-0.0054076	-0.0048258	0.0144704
699.693	0.0060562	0.0027374	0.0075396	0.0120668	0.0062954	-0.00179166	0.004364	0.0030184	-0.006244	-0.00172226	-0.0024402	-4.389e-05	-0.002983	-0.00112866	-0.00117668	0.0104308
699.216	-0.0074832	0.0033446	0.00143626	-0.007842	0.0061018	0.0073118	0.0031894	-0.0060774	-0.0029436	8.5452e-05	0.0092064	-0.0056938	0.0029338	-0.0047184	-0.003556	0.00100526
698.739	0.0045726	-0.0052864	0.0068098	0.00188954	-0.008555	0.0069882	-0.00502	0.0063766	-0.00136402	-0.0056026	0.005942	0.0006427	-0.0101454	-0.0135448	0.007832	0.013916
698.262	0.0045852	0.0033702	0.003727	-0.00066486	0.0032756	-0.006889	0.0031308	0.0033272	-0.00033014	0.006388	-0.0030972	-0.0046544	-0.0089966	-0.009868	-0.0060304	0.0066782
697.785	0.003429	-0.0048404	0.0035818	0.005862	-0.004018	0.0071024	0.0021804	0.00641	-0.00080708	-0.0054674	0.008677	0.0101724	-0.0083182	-0.0026592	-0.0066642	0.0097518
697.308	-0.0082452	0.0069736	-0.0033724	0.0060428	-0.0044924	0.0016033	0.00154998	-0.0078198	-0.0074774	-0.0062506	0.003752	0.0040928	-0.0081742	0.0048254	-0.004853	0.0030848
696.831	0.010988	-0.0024242	0.00029234	0.00015876	-0.00151382	-0.0058194	0.0024604	-0.00794	-0.0013381	0.0081338	0.00032452	0.004132	-0.0127926	-0.0083222	-0.0025034	0.0090896
696.354	-0.00068142	0.007942	-0.00022746	-0.00147148	-0.0041478	0.0030358	-0.000131696	-0.0063336	-0.0042506	-0.00152744	0.0042574	-0.0022876	-0.0009129	-0.0054648	0.0035696	0.0042406
695.877	0.0016167	-0.0024494	0.00196484	0.009667	-0.001245	-2.6686e-05	0.0060256	-0.0022776	-0.0040824	0.0066862	-0.0034356	-0.00063556	-0.0062062	-0.0046476	-0.00165114	0.0047818
695.399	0.0066762	-0.0004147	-9.9862e-05	0.0029498	-0.000145506	0.0063966	0.0023872	-0.006976	-0.0041568	-0.00143138	0.009074	0.0019938	0.004508	-0.0072348	0.00134694	0.00198664
694.922	-0.0073452	0.00028002	0.00056968	0.0072648	0.002629	-0.00117414	-0.0084358	-0.0063372	-0.00096944	0.0015323	-0.0084688	-0.0028172	-0.0064382	0.0023456	-0.0112044	-0.00026046
694.445	0.0054864	0.0004591	0.013074	-0.00045566	-0.006127	0.0053294	0.0069862	-0.00136892	-0.0044116	-0.00085154	0.00123894	0.00168228	0.00162122	-0.00151538	0.0026602	0.0055056
693.968	-0.0017361	0.0030354	0.0131426	-0.005147	-0.003557	0.00178588	-0.0030662	-0.00158634	-0.005345	-0.0059768	0.0022026	-0.0077852	0.00148168	-0.005332	-0.00092322	0.01035
693.49	0.0022832	-0.00073416	-0.0030914	0.0066404	0.003121	0.00182634	-0.007125	-0.0025404	-0.0053398	-0.0027606	0.0023812	0.00060654	0.0106324	-0.002409	0.00142762	0.003038
693.013	0.002839	0.0030378	-0.0012862	-0.00167632	0.000170634	0.0062862	0.0066292	-0.0020124	0.00033724	0.0026144	-0.005128	0.00083452	-0.003465	-0.0042912	0.0039056	0.011405
692.535	-0.0037766	0.0011796	0.002162	0.0037146	-0.0007108	0.00137126	0.0038824	-0.0051432	0.0107246	-0.00190928	0.005519	0.00126214	-0.00104	-0.00129082	0.00034318	0.006886
692.058	0.00195914	-0.003131	0.0046836	0.00051364	-0.0023552	0.00100566	0.0073868	7.2604e-05	-0.0043506	-0.000149064	-0.0065244	0.0030716	0.004961	-0.0068854	-0.0012432	0.0026092
691.58	-0.0041984	0.0018353	-0.0030576	0.0020708	0.0016026	-0.00143894	0.00127388	-0.005518	0.0062796	0.0026212	0.0103466	-7.253e-05	-0.0021008	0.001442	0.0004421	0.0027974
691.103	-0.0065596	0.00190038	0.0052868	0.0056246	-0.000881	0.0020758	0.00157668	0.00075088	0.00134748	0.00065628	-0.0056096	0.0027536	-0.0031842	-0.00122356	-0.002771	-0.000196862
690.625	0.0041518	0.004246	0.00062578	0.0018209	0.0024834	0.00100306	0.0060268	-0.0046034	-0.0036426	-0.00107082	-0.00030964	0.006221	0.003937	0.00072376	0.00098294	-0.00053568
690.147	-0.0034164	0.0026266	0.0011742	0.00026114	-0.0022898	0.0039512	-0.0011808	-0.00116236	-0.0044126	-0.0041234	-0.0004611	0.0033494	-0.00195816	-0.0040424	0.00076508	-0.004751
689.67	0.00031446	-0.0019917	0.0060956	0.00156384	0.002192	-0.00189796	0.0029644	0.0020734	1.87398e-05	-0.0036796	-0.0052458	-0.00026002	-0.0046538	-0.004325	0.0032212	0.0023492
689.192	0.005413	-0.002866	0.00085604	0.0041212	-0.00021	-0.0057132	0.00068872	-0.0005226	0.00039326	-0.0048656	0.00083788	0.0035404	-0.0019093	0.00079238	0.002741	-0.00080054
688.714	-0.005533	0.00193034	0.0045682	0.0034006	-0.00114776	-0.0028204	0.00077378	-0.0002696	-0.0057298	0.000136694	-0.002762	0.00113858	-0.00172852	-0.005305	-0.00050208	-0.0030212
688.236	0.0024226	0.0043734	-0.00155234	0.0042498	0.0048946	0.0050782	-0.00065548	0.0028976	-0.00068116	-0.00073926	0.00169866	0.0020242	0.0032914	0.00117786	-0.0049732	0.0054446
687.758	0.0054102	0.002716	-0.0020032	0.0025538	-0.0029452	-0.0044146	0.0023704	0.00069796	0.00061064	-0.0029924	-0.00051494	0.0051898	-0.0071468	-0.00073644	0.00021318	0.0050676
687.28	0.00036582	-0.00193864	0.001835	0.0051556	0.00054796	0.004162	0.0054482	0.00040822	-0.00191098	-0.0007054	0.0022026	0.00126988	0.00176304	-0.0088016	-0.0030978	-0.0053588
686.802	0.0035664	-0.0045936	-0.0028542	0.003562	0.00083506	0.0037644	0.00080812	-0.0024234	-0.00101082	0.00041952	-0.0044682	0.0014781	0.00122494	-0.00178894	0.00146406	0.00146112
686.324	0.00156884	0.0021802	0.0030194	0.0060538	-0.00053796	0.00123342	0.0072486	0.001465	-0.0031708	0.004124	0.00044326	-0.00184178	-0.00179788	0.0031644	-0.00174442	0.00142076
685.846	0.0079564	-0.00062716	0.0032276	-0.00067032	0.002139	-0.00111316	-0.0047238	-0.00080674	0.00039976	-0.00137148	-0.00184004	-0.00151618	0.00045914	-0.0015114	-0.00144802	-0.002192
685.368	0.0059188	0.00122184	0.00136262	0.0024382	0.00040814	-0.00138032	-0.0029726	0.00162128	0.00175018	0.0035692	-0.0004691	0.0025992	0.004743	-0.0002996	-0.0049334	0.00055756
684.89	0.002859	7.678e-05	0.0030068	0.0049288	0.0032146	0.000101014	0.0023642	0.00020264	-0.00188388	-0.00053374	-0.00190062	0.0020084	-0.00100328	-0.00122836	0.00047538	0.00196124
684.412	0.0059952	0.00066168	-3.1934e-05	0.004855	0.0031666	0.000165468	0.00136448	-0.0011198	-0.00088642	-0.0020252	-0.0005775	-0.00144104	-0.0058944	-0.0049958	-0.002371	-0.00185144
683.934	0.00278	-0.0047974	-0.00015381	0.0036248	-0.0018928	0.002559	0.002624	0.00041478	-0.0029706	-0.002862	-0.00140536	0.0013989	0.0054364	0.0012744	-0.0016965	0.00047114
683.455	0.0046092	0.00111898	0.00181046	0.0052062	-0.00129994	0.00090508	-0.0028684	0.00143338	0.00173934	-0.0035746	-0.00064068	0.0044286	-0.00028796	-0.003133	0.00096802	0.00083496
682.977	0.00070168	-0.00083972	-0.00061562	0.0020658	0.0051508	-0.00026416	-0.0040028	-0.00124518	0.00106838	0.0033182	-0.0024104	0.0037832	-0.00178626	-0.0037014	-0.002759	-0.0002626
682.499	0.0032564	0.00071474	0.0036864	0.00063238	0.00035314	-0.00091294	0.0005469	0.00072298	-0.0049562	-0.0024508	0.0028642	-0.0027944	0.00092924	0.00040812	-0.0009376	0.0031598
682.02	0.00129164	-0.00034644	7.9874e-05	0.0015622	0.0011723	0.00191456	0.00055602	-0.0031044	-0.001958	-0.0052162	0.0034756	-0.0008062	0.0038556	-5.8126e-06	-0.00087096	0.0009914
681.542	0.0020626	-0.00161664	-0.00072872	0.0034724	-0.00177328	-0.00046894	0.00199178	0.0013542	-0.00052006	0.0025294	0.00042578	-0.002546	0.00019126	-0.00111358	0.00021366	0.00101388
681.063	0.00033708	0.00065112	0.00190956	0.0042096	-0.00124814	0.0026926	-0.0032672	0.0037014	0.00197958	-8.3032e-05	0.0023084	3.3174e-05	-0.0022846	-0.0042808	-0.002222	0.00067254
680.585	0.00086568	-0.00127732	0.00183066	-0.00177908	0.00103478	0.00028322	-0.0009275	-0.0068188	0.00048588	-0.0026996	0.0018197	0.00027392	-0.00160288	0.00109976	-0.00021396	0.00057752
680.106	0.0029306	-0.00148822	0.00155858	0.00161752	-0.0023544	6.5746e-05	0.0032846	0.0045908	0.00125638	0.00111406	0.000150208	0.0007544	-0.00067502	-0.0044898	0.00157322	0.00136602
679.628	0.0023446	-0.00102074	0.003559	0.00067122	-0.00028844	-0.00058074	-0.00145378	-0.00197408	-0.0058744	-0.0034744	0.00053002	-0.0008744	-0.00058044	-0.00032126	3.8876e-05	0.00046118
679.149	0.0027612	-0.00070048	0.0018009	0.0021962	0.00041656	-0.00042968	-6.6824e-05	-0.0037106	-0.0015437	-0.0003739	-0.00071898	-0.00173012	-0.00141732	0.00110778	0.00131678	0.0022764
678.67	0.0030606	0.00083258	0.0043362	0.0030488	0.00157898	0.00111116	0.00020164	-0.00153858	-0.002947	0.00122898	-0.00112054	-0.00036284	0.0006641	-0.0032952	-0.00050664	0.00191298
678.191	0.00046026	0.00042974	0.0022474	0.002431	-0.0006181	-0.00058492	0.0003435	-0.0028306	-0.00108756	0.00094234	0.00059364	0.00117996	-0.00092118	-0.00144308	0.00129458	0.0023076
677.713	-0.00053986	-0.00138072	8.5806e-05	0.0020354	-0.0027046	0.00179562	-0.00160218	0.00035914	-0.00161942	0.00040964	0.002354	0.00043116	-0.00042212	-0.00086978	0.0028576	0.00052288
677.234	0.0026874	0.00060736	0.0016652	0.0015624	6.2824e-05	0.00191174	0.000131064	0.00131366	0.00018415	-8.832e-05	0.00059994	0.0009152	-0.00169102	-0.0024008	-0.00130896	0.00022882
676.755	0.002169	0.00131286	0.0027714	-0.00105768	0.00042154	0.001675	0.00061506	0.00056498	-0.0011819	-0.0021804	0.00134784	0.0014742	-0.000892	0.00149478	0.00068584	0.00063216
676.276	0.0021526	0.00069018	0.0032506	0.0024854	0.00052654	0.0011238	0.00199432	0.0010399	-0.00105096	0.00022328	0.00114168	0.00169056	-0.0002448	0.00035968	-0.00054274	-0.00020606
675.797	0.0012134	0.0032544	0.0038502	0.00429	-8.0896e-05	-0.0014091	0.00066262	-0.0015523	0.000147786	-0.00083996	0.00045056	-0.00107552	-0.0007346	-0.00125906	-0.0005841	0.0016715
675.318	0.00020286	0.00064822	0.00112222	0.0023162	0.000868	-0.0019598	0.00140762	-0.0019314	-0.00065402	-0.0003976	0.00039936	0.00023144	-0.0002395	-0.00143588	-0.002187	0.00174856
674.839	0.002117	-0.00082226	0.0031358	0.0042176	0.00102282	3.899e-05	0.00040536	-0.00188544	0.00036234	-2.0328e-05	0.00080524	-0.00168272	-0.0005995	0.0002678	-0.00081962	0.00069852
674.36	0.000158452	0.00064134	0.003867	0.00176854	0.00192644	0.00153506	0.00063828	-0.000152612	-0.00065472	-0.00106012	-0.00022464	-0.0017627	0.00112786	-0.0012816	-0.000105548	-0.00049186
673.881	0.0018506	-0.00032406	-5.32e-05	0.00149846	-0.00014987	0.00114124	-0.000127754	0.00051398	0.00072296	-0.0026536	-0.00069202	0.00050154	0.00034388	5.2084e-05	0.00130556	0.00036624
673.401	0.00179434	0.000107108	0.00186552	4.6502e-05	-0.00107524	0.00022954	-0.00179428	-0.00029084	-0.0004091	-5.0936e-05	0.0013339	-0.00187958	0.00086108	-0.00032672	-0.000169082	0.0035478
672.922	0.0022362	0.0025494	0.00131924	0.00128356	-0.000157476	-0.00025984	-0.00022484	-0.00023532	-0.000242	-0.0020874	0.00043354	-0.0025222	-0.0007927	-0.00047018	0.0007546	-0.00043064
672.443	0.00183234	0.00074142	0.00139318	0.00168264	0.00028234	0.001294	0.00030276	-0.000156912	-0.00187736	-0.00149522	-0.0002657	-0.00022234	-0.00045568	0.00022176	-0.0007086	0.00082004
671.964	0.0025142	0.00103906	0.00149162	0.00036978	-0.00020276	0.00024718	-0.001052	0.00056656	0.001065	0.00045732	-0.00094458	-0.00185654	0.00075182	-0.0004753	-0.00086842	-0.000131422
671.484	0.00146424	0.00110568	0.0028518	0.00104298	-0.00011355	0.00045488	0.00039396	0.000194684	0.00052772	6.6314e-05	0.00050008	-0.0003035	-0.00023358	-0.00159698	7.2642e-05	0.0004725
671.005	0.00045846	0.00108204	0.00130286	0.00122178	0.0010031	0.00083314	-0.000143576	0.00058962	-0.00015428	6.761e-05	0.00153154	-0.000176068	0.00100634	0.00020812	-0.00076512	0.000611
670.525	0.00151028	0.00048526	0.0025734	0.00107594	0.00147108	-0.00044526	-5.4678e-05	-0.0002072	-0.00100262	-1.80482e-05	0.00091294	-0.00075828	0.00114274	0.00035486	0.00103728	-0.00015286
670.046	0.0020602	0.0019945	0.00195242	0.00156044	0.0009374	0.00096476	1.84536e-05	-0.0002734	0.000170222	0.00033296	0.00024346	0.0003729	9.5368e-08	-0.00027636	-0.000177136	0.0005196
669.566	0.00160786	0.0022384	0.00183306	0.00176154	0.0017045	-0.0008491	0.00031926	-0.00058936	-0.00066222	9.4762e-05	0.00057614	2.942e-05	-0.00073444	-0.00073	-0.0002598	3.786e-06
669.087	0.0017043	0.00199718	0.00171346	0.00125538	0.00039908	0.00041908	0.00073506	-0.0007783	-0.00070102	0.0003113	-0.0004333	0.0002525	0.00054918	0.0009993	5.5476e-05	-0.00025546
668.607	0.00167724	0.00110058	0.0022566	0.00051512	0.00066048	0.00066028	-0.00036502	0.00034312	0.00056846	0.00058012	0.00018641	-0.00016786	0.00052206	0.00058862	-0.00039724	-0.00011528
668.127	0.00197468	0.0022876	0.0022676	-0.000109624	0.00098412	0.000148658	0.000140448	0.00056426	-0.00106916	0.0002509	8.5258e-06	-0.00024626	-6.053e-05	6.4092e-05	0.00066278	0.00082632
667.648	0.0020482	0.00122096	0.0020484	0.00160652	0.00079306	0.000161952	-0.000195542	-0.00024272	-0.00126622	-0.00081736	0.0007805	-0.00053476	0.0003577	0.00043956	0.00057394	0.000195346
667.168	0.00186008	0.0008777	0.00169768	0.002314	0.00060726	0.00111622	0.000689	0.00081766	-0.000112524	0.0005685	0.0003301	0.00028688	-0.0010998	-0.00028342	0.000107464	-0.00114978
666.688	0.0019553	0.0025172	0.00185346	0.00053612	0.0007371	0.00092968	0.00076656	0.000103654	-8.0618e-05	-6.2036e-05	0.00056726	3.313e-05	-4.7398e-06	0.00042552	0.00067776	-0.00062704
666.208	0.002649	0.00106338	0.0015746	0.00084776	0.0005809	0.0005826	0.00026484	-0.000164886	-0.00056286	-4.6482e-05	0.00070508	-0.00058718	0.00037974	-7.7806e-05	4.0464e-05	0.00074842
665.728	0.0020938	0.00125862	0.002632	0.00145208	0.00112044	0.000142856	-0.00049726	-0.0006075	-0.00073018	0.00049918	0.00050482	0.000131134	0.0005834	5.8078e-05	6.6662e-05	2.0714e-05
665.249	0.00158984	0.0025158	0.0026828	0.00063534	-0.00047654	-8.4854e-05	0.00085474	-0.000153706	-0.00102712	-0.00069338	0.00081808	0.000195642	-0.000153772	0.00027406	0.000158084	0.00026292
664.769	0.00188728	0.00187184	0.0028532	0.00113622	0.00082576	0.0001391	0.00081314	-0.00067844	-0.000173378	0.00031666	0.0009713	-0.00028708	0.00019946	0.00021484	0.0004378	0.000109168
664.289	0.00197314	0.0015916	0.00143802	0.00150728	0.00045592	7.4688e-05	0.00024338	0.00039612	-0.00055106	0.00053248	0.00044056	-0.0009608	-0.00060372	-0.00010788	0.00062492	0.00032114
663.809	0.00195044	0.00156396	0.00180084	0.00067662	0.000125742	0.00036544	0.00066782	7.4198e-05	-4.2798e-05	0.00049842	0.00098682	-0.00085858	1.75786e-05	0.00021942	0.00121114	-5.3354e-05
663.328	0.002309	0.00194026	0.00196758	0.0010764	0.00035074	7.3696e-06	0.00050904	-0.00032182	-0.000183206	9.2906e-05	0.000199942	-2.1766e-05	2.5168e-05	0.00058026	0.00051972	-7.2882e-05
662.848	0.0020252	0.0020908	0.0020918	0.00075336	0.00081116	-0.0004411	-0.00019247	0.0004687	-8.446e-05	-1.9983e-05	0.00031566	-0.00039194	0.00047184	0.000139878	-0.00028242	-0.00028794
662.368	0.00154042	0.00176224	0.00146782	0.0008967	0.00047386	-0.00025422	4.1652e-05	0.00027692	-4.2426e-05	-4.0724e-05	3.9402e-05	-0.00033092	0.0002831	0.000109872	0.0003389	-2.4448e-05
661.888	0.0022198	0.00186056	0.0017065	0.0006633	0.000117626	-0.00035324	0.00031472	0.00025668	0.000173108	-0.000125456	-0.00020822	0.0001364	-8.6002e-05	-0.000154598	0.00077982	-0.00017673
661.408	0.002046	0.0020914	0.0024762	0.00097094	0.00050368	0.00022602	0.000114806	0.00022116	0.0002072	0.00043174	-0.00010035	-0.0004443	-0.00043864	5.363e-05	0.00012511	-0.000113984
660.927	0.0021502	0.00179104	0.0023788	0.00133538	0.00015769	0.00021524	0.00013155	-0.00024512	0.00030732	5.6324e-05	3.0208e-05	-0.00032456	5.0806e-05	9.2402e-05	0.0003051	-0.000104846
660.447	0.002271	0.00196738	0.00198854	0.00093802	0.00027074	0.0003125	-0.000147558	-7.534e-07	1.38044e-05	0.00035104	9.3828e-05	-0.00026086	9.972e-05	8.7022e-06	6.0062e-05	-0.00026668
659.966	0.0020018	0.0018644	0.00163962	0.00101512	0.0003968	9.0298e-05	-5.013e-05	-0.00047462	-6.2562e-06	0.00045396	-1.8382e-05	-1.31608e-05	6.5518e-06	-0.00023948	-0.00022722	-0.00020566
659.486	0.00184788	0.0020478	0.00197454	0.00110878	0.0006233	0.00016128	4.8112e-06	-0.0003942	-9.6326e-05	0.00021606	4.829e-05	-0.000104742	0.00028772	0.000110946	-0.000161348	-0.00040926
659.006	0.0020626	0.001912	0.0023158	0.00119308	0.0004894	0.00052582	-1.92166e-06	-0.00055082	-6.4884e-05	0.000171184	-7.3246e-05	-0.00012804	6.5898e-05	5.8016e-05	-7.1002e-05	-0.0003427
658.525	0.0020838	0.00190464	0.0018166	0.00130262	0.0003116	0.00032258	8.4376e-05	-0.00021412	-7.4306e-05	0.00012155	-2.1018e-05	2.153e-05	0.00049506	0.000118184	0.00068588	-4.6764e-05
658.044	0.00198038	0.00170154	0.00180688	0.0013757	0.00057694	0.000181046	-0.00035078	-0.00029124	0.000167512	0.00030272	0.00032202	-8.5822e-05	0.00020682	3.0374e-05	8.4724e-05	4.199e-05
657.564	0.00184154	0.0017409	0.00176896	0.00108728	0.00064748	-0.000102086	0.000112882	-6.9766e-05	-7.4896e-05	0.00025846	0.00022652	-0.00042216	0.00022084	0.0002433	-7.2574e-06	-0.00032886
657.083	0.0017766	0.00181346	0.0017484	0.00112308	0.00058988	0.00025056	0.000191664	-0.00018724	3.3292e-05	0.00011496	4.0874e-05	-0.00028882	-6.2514e-06	0.00023632	0.00033514	-0.00030816
[truncated: 837 more rows]
